# Supplementary material for: Tetra­butyl­ammonium 4-hy­droxy­benzoate dihydrate
Source: Acta Crystallogr Sect E Struct Rep Online. 2011 Jun 18;67(Pt 7):o1703. doi: 10.1107/S1600536811022823 (PMC3152085; doi:10.1107/S1600536811022823)
Supplement: Supplementary file 1 [file e-67-o1703-sup1.cif]

##############################################################################
#                                                                            #
# This CIF contains the data in a paper accepted for publication in          #
# Acta Crystallographica Section E. It conforms to the requirements of       #
# Notes for Authors for Acta Crystallographica Section E, and has been       #
# peer reviewed under the auspices of the IUCr Commission on Journals.       #
#                                                                            #
# Full details of the Crystallographic Information File format               #
# are given in the paper "The Crystallographic Information File (CIF):       #
# a New Standard Archive File for Crystallography" by S. R. Hall, F. H.      #
# Allen and I. D. Brown [Acta Cryst. (1991), A47, 655-685].                  #
#                                                                            #
# The current version of the core CIF dictionary is obtainable from          #
# ftp://ftp.iucr.org/pub/cif_core.dic.                                       #
#                                                                            #
# Software is freely available for graphical display of the structure(s)     #
# in this CIF. For information consult the CIF software page                 #
# http://www.iucr.org/resources/cif/software.                                #
#                                                                            #
# This file may be used for bona fide research purposes within the           #
# scientific community so long as proper attribution is given to the journal # 
# article from which it was obtained.                                        #
#                                                                            #
##############################################################################
data_I
_audit_creation_method     SHELXL-97
_chemical_name_systematic
;
Tetrabutylammonium 4-hydroxybenzoate dihydrate
;
_chemical_name_common     ?
_chemical_formula_moiety     'C16 H36 N +, C7 H5 O3 -, 2(H2 O)'
_chemical_formula_sum     'C23 H45 N O5'
_chemical_formula_iupac     'C16 H36 N +, C7 H5 O3 -, 2H2 O'
_chemical_formula_weight     415.60
_chemical_melting_point     ?
_symmetry_cell_setting     monoclinic
_symmetry_space_group_name_H-M     'P 21/c'
_symmetry_space_group_name_Hall     '-P 2ybc'
loop_
    _symmetry_equiv_pos_as_xyz
    'x, y, z'
    '-x, y+1/2, -z+1/2'
    '-x, -y, -z'
    'x, -y-1/2, z-1/2'
_cell_length_a     10.36790(10)
_cell_length_b     14.9648(2)
_cell_length_c     16.1851(2)
_cell_angle_alpha     90.00
_cell_angle_beta     93.1280(10)
_cell_angle_gamma     90.00
_cell_volume     2507.43(5)
_cell_formula_units_Z     4
_cell_measurement_reflns_used     7508
_cell_measurement_theta_min     2.39
_cell_measurement_theta_max     27.6
_cell_measurement_temperature     296(2)
_exptl_crystal_description     block
_exptl_crystal_colour     colorless
_exptl_crystal_size_max     0.49
_exptl_crystal_size_mid     0.43
_exptl_crystal_size_min     0.20
_exptl_crystal_density_diffrn     1.101
_exptl_crystal_density_meas     ?
_exptl_crystal_density_method     'not measured'
_exptl_crystal_F_000     920
_exptl_absorpt_coefficient_mu     0.076
_exptl_absorpt_correction_type     multi-scan
_exptl_absorpt_process_details     '(SADABS; Sheldrick, 1996)'
_exptl_absorpt_correction_T_min     0.9638
_exptl_absorpt_correction_T_max     0.9850
_exptl_special_details
;
;
_diffrn_ambient_temperature     296(2)
_diffrn_radiation_type     MoK\a
_diffrn_radiation_wavelength     0.71073
_diffrn_radiation_source     'fine-focus sealed tube'
_diffrn_radiation_monochromator     graphite
_diffrn_measurement_device_type     'Bruker SMART APEX'
_diffrn_measurement_method     '\f and \w'
_diffrn_detector_area_resol_mean     ?
_diffrn_reflns_number     20944
_diffrn_reflns_av_R_equivalents     0.0179
_diffrn_reflns_av_sigmaI/netI     0.0179
_diffrn_reflns_theta_min     1.97
_diffrn_reflns_theta_max     27.72
_diffrn_reflns_theta_full     27.72
_diffrn_measured_fraction_theta_max     0.995
_diffrn_measured_fraction_theta_full     0.995
_diffrn_reflns_limit_h_min     -12
_diffrn_reflns_limit_h_max     13
_diffrn_reflns_limit_k_min     -19
_diffrn_reflns_limit_k_max     19
_diffrn_reflns_limit_l_min     -21
_diffrn_reflns_limit_l_max     21
_diffrn_standards_number     ?
_diffrn_standards_interval_count     ?
_diffrn_standards_interval_time     ?
_diffrn_standards_decay_%     ?
_refine_special_details
;
Refinement of <i>F</i>^2^ against ALL reflections. The weighted <i>R</i>-factor
<i>wR</i> and goodness of fit <i>S</i> are based on <i>F</i>^2^, conventional
<i>R</i>-factors <i>R</i> are based on <i>F</i>, with <i>F</i> set to zero for
negative <i>F</i>^2^. The threshold expression of <i>F</i>^2^ >
\s(<i>F</i>^2^) is used only for calculating <i>R</i>-factors(gt) <i>etc</i>.
and is not relevant to the choice of reflections for refinement.
<i>R</i>-factors based on <i>F</i>^2^ are statistically about twice as large
as those based on <i>F</i>, and <i>R</i>- factors based on ALL data will be
even larger.
;
_reflns_number_total     5869
_reflns_number_gt     4619
_reflns_threshold_expression     I>2\s(I)
_refine_ls_structure_factor_coef     Fsqd
_refine_ls_matrix_type     full
_refine_ls_R_factor_all     0.0666
_refine_ls_R_factor_gt     0.0517
_refine_ls_wR_factor_gt     0.1321
_refine_ls_wR_factor_ref     0.1429
_refine_ls_goodness_of_fit_ref     1.034
_refine_ls_restrained_S_all     1.034
_refine_ls_number_reflns     5869
_refine_ls_number_parameters     265
_refine_ls_number_restraints     7
_refine_ls_hydrogen_treatment     mixed
_refine_ls_weighting_scheme     calc
_refine_ls_weighting_details
         'calc w=1/[\s^2^(Fo^2^)+(0.0620P)^2^+0.9941P] where P=(Fo^2^+2Fc^2^)/3'
_atom_sites_solution_hydrogens     geom
_atom_sites_solution_primary     direct
_atom_sites_solution_secondary     difmap
_refine_ls_shift/su_max     0.001
_refine_ls_shift/su_mean     0.000
_refine_diff_density_max     0.540
_refine_diff_density_min     -0.516
_refine_ls_extinction_method     none
_refine_ls_extinction_coef     ?
loop_
    _atom_type_symbol
    _atom_type_description
    _atom_type_scat_dispersion_real
    _atom_type_scat_dispersion_imag
    _atom_type_scat_source
    'C' 'C' 0.0033 0.0016
                         'International Tables Vol C Tables 4.2.6.8 and 6.1.1.4'
    'H' 'H' 0.0000 0.0000
                         'International Tables Vol C Tables 4.2.6.8 and 6.1.1.4'
    'N' 'N' 0.0061 0.0033
                         'International Tables Vol C Tables 4.2.6.8 and 6.1.1.4'
    'O' 'O' 0.0106 0.0060
                         'International Tables Vol C Tables 4.2.6.8 and 6.1.1.4'
_computing_data_collection     'APEX2 (Bruker, 2007)'
_computing_cell_refinement     'SAINT (Bruker, 2007)'
_computing_data_reduction     'SAINT (Bruker, 2007)'
_computing_structure_solution     'SHELXS97 (Sheldrick, 2008)'
_computing_structure_refinement     'SHELXL97 (Sheldrick, 2008)'
_computing_molecular_graphics     'SHELXTL (Sheldrick, 2008)'
_computing_publication_material
                 'SHELXL97 (Sheldrick, 2008) and <i>publCIF</i> (Westrip, 2010)'
loop_
    _atom_site_type_symbol
    _atom_site_label
    _atom_site_fract_x
    _atom_site_fract_y
    _atom_site_fract_z
    _atom_site_U_iso_or_equiv
    _atom_site_adp_type
    _atom_site_calc_flag
    _atom_site_refinement_flags
    _atom_site_occupancy
    _atom_site_symmetry_multiplicity
    _atom_site_disorder_assembly
    _atom_site_disorder_group
    C C1 -0.05049(13) 0.44078(9) 0.19491(9) 0.0322(3) Uani d . 1 1 . .
    O O1 -0.16859(10) 0.44921(8) 0.22660(7) 0.0423(3) Uani d D 1 1 . .
    H H1 -0.2234(17) 0.4650(14) 0.1867(10) 0.063 Uiso d D 1 1 . .
    O O1W 0.41847(13) 0.65365(10) 0.00965(8) 0.0612(4) Uani d D 1 1 . .
    H H1WA 0.4976 0.6424 -0.0004 0.092 Uiso d RD 1 1 . .
    H H1WB 0.3751 0.6104 -0.0121 0.092 Uiso d RD 1 1 . .
    N N1 0.64105(11) 0.22051(7) 0.24724(7) 0.0305(3) Uani d . 1 1 . .
    C C2 -0.03481(13) 0.43166(10) 0.11073(9) 0.0352(3) Uani d . 1 1 . .
    H H2A -0.1067 0.4295 0.0738 0.042 Uiso calc R 1 1 . .
    O O2 0.34027(11) 0.40824(11) 0.02796(8) 0.0614(4) Uani d . 1 1 . .
    O O2W 0.65516(11) 0.49064(11) 0.11146(10) 0.0759(5) Uani d D 1 1 . .
    H H2WB 0.5771 0.4792 0.1219 0.114 Uiso d RD 1 1 . .
    H H2WA 0.6579 0.5261 0.0708 0.114 Uiso d RD 1 1 . .
    C C3 0.08817(14) 0.42582(10) 0.08181(9) 0.0351(3) Uani d . 1 1 . .
    H H3A 0.0981 0.4199 0.0253 0.042 Uiso calc R 1 1 . .
    O O3 0.42311(10) 0.44241(8) 0.15484(7) 0.0457(3) Uani d . 1 1 . .
    C C4 0.19687(13) 0.42867(9) 0.13567(9) 0.0309(3) Uani d . 1 1 . .
    C C5 0.17951(13) 0.43526(10) 0.22016(9) 0.0335(3) Uani d . 1 1 . .
    H H5A 0.2513 0.4359 0.2572 0.040 Uiso calc R 1 1 . .
    C C6 0.05727(14) 0.44095(10) 0.24987(9) 0.0357(3) Uani d . 1 1 . .
    H H6A 0.0472 0.4449 0.3065 0.043 Uiso calc R 1 1 . .
    C C7 0.33068(14) 0.42652(11) 0.10361(9) 0.0381(3) Uani d . 1 1 . .
    C C8 0.59979(14) 0.31219(9) 0.27669(8) 0.0310(3) Uani d . 1 1 . .
    H H8A 0.6767 0.3471 0.2907 0.037 Uiso calc R 1 1 . .
    H H8B 0.5527 0.3421 0.2312 0.037 Uiso calc R 1 1 . .
    C C9 0.51640(16) 0.31144(10) 0.35062(9) 0.0383(3) Uani d . 1 1 . .
    H H9A 0.5581 0.2761 0.3947 0.046 Uiso calc R 1 1 . .
    H H9B 0.4337 0.2841 0.3352 0.046 Uiso calc R 1 1 . .
    C C10 0.49506(16) 0.40589(11) 0.38123(10) 0.0412(4) Uani d . 1 1 . .
    H H10A 0.5767 0.4306 0.4026 0.049 Uiso calc R 1 1 . .
    H H10B 0.4633 0.4429 0.3353 0.049 Uiso calc R 1 1 . .
    C C11 0.3990(2) 0.40765(15) 0.44849(12) 0.0632(5) Uani d . 1 1 . .
    H H11A 0.3879 0.4680 0.4668 0.095 Uiso calc R 1 1 . .
    H H11B 0.4308 0.3716 0.4942 0.095 Uiso calc R 1 1 . .
    H H11C 0.3176 0.3845 0.4271 0.095 Uiso calc R 1 1 . .
    C C12 0.52590(15) 0.15764(10) 0.24022(10) 0.0379(3) Uani d . 1 1 . .
    H H12A 0.5545 0.1005 0.2197 0.045 Uiso calc R 1 1 . .
    H H12B 0.4956 0.1478 0.2952 0.045 Uiso calc R 1 1 . .
    C C13 0.41328(16) 0.18998(12) 0.18441(10) 0.0457(4) Uani d . 1 1 . .
    H H13A 0.3893 0.2499 0.2005 0.055 Uiso calc R 1 1 . .
    H H13B 0.4386 0.1921 0.1276 0.055 Uiso calc R 1 1 . .
    C C14 0.29857(18) 0.12804(13) 0.19044(16) 0.0640(6) Uani d . 1 1 . .
    H H14A 0.3222 0.0690 0.1717 0.077 Uiso calc R 1 1 . .
    H H14B 0.2777 0.1232 0.2480 0.077 Uiso calc R 1 1 . .
    C C15 0.1799(2) 0.15924(18) 0.13996(17) 0.0785(7) Uani d . 1 1 . .
    H H15A 0.1104 0.1180 0.1467 0.118 Uiso calc R 1 1 . .
    H H15B 0.1988 0.1621 0.0826 0.118 Uiso calc R 1 1 . .
    H H15C 0.1552 0.2174 0.1585 0.118 Uiso calc R 1 1 . .
    C C16 0.74005(15) 0.17943(9) 0.30893(9) 0.0350(3) Uani d . 1 1 . .
    H H16A 0.7040 0.1788 0.3630 0.042 Uiso calc R 1 1 . .
    H H16B 0.7542 0.1178 0.2931 0.042 Uiso calc R 1 1 . .
    C C17 0.86989(15) 0.22653(11) 0.31640(10) 0.0418(4) Uani d . 1 1 . .
    H H17A 0.9062 0.2290 0.2625 0.050 Uiso calc R 1 1 . .
    H H17B 0.8579 0.2874 0.3352 0.050 Uiso calc R 1 1 . .
    C C18 0.96302(17) 0.17843(12) 0.37662(11) 0.0466(4) Uani d . 1 1 . .
    H H18A 0.9263 0.1761 0.4304 0.056 Uiso calc R 1 1 . .
    H H18B 0.9740 0.1175 0.3578 0.056 Uiso calc R 1 1 . .
    C C19 1.09404(19) 0.22334(15) 0.38535(13) 0.0622(5) Uani d . 1 1 . .
    H H19A 1.1492 0.1905 0.4240 0.093 Uiso calc R 1 1 . .
    H H19B 1.0841 0.2833 0.4050 0.093 Uiso calc R 1 1 . .
    H H19C 1.1318 0.2246 0.3325 0.093 Uiso calc R 1 1 . .
    C C20 0.69736(14) 0.23417(10) 0.16349(8) 0.0327(3) Uani d . 1 1 . .
    H H20A 0.6308 0.2593 0.1259 0.039 Uiso calc R 1 1 . .
    H H20B 0.7665 0.2777 0.1697 0.039 Uiso calc R 1 1 . .
    C C21 0.74994(17) 0.15052(11) 0.12424(10) 0.0427(4) Uani d . 1 1 . .
    H H21A 0.8106 0.1213 0.1632 0.051 Uiso calc R 1 1 . .
    H H21B 0.6796 0.1093 0.1109 0.051 Uiso calc R 1 1 . .
    C C22 0.81703(17) 0.17376(12) 0.04617(10) 0.0464(4) Uani d . 1 1 . .
    H H22A 0.8877 0.2145 0.0600 0.056 Uiso calc R 1 1 . .
    H H22B 0.7564 0.2043 0.0081 0.056 Uiso calc R 1 1 . .
    C C23 0.86954(18) 0.09191(13) 0.00355(11) 0.0525(4) Uani d . 1 1 . .
    H H23A 0.9106 0.1100 -0.0455 0.079 Uiso calc R 1 1 . .
    H H23B 0.7998 0.0518 -0.0112 0.079 Uiso calc R 1 1 . .
    H H23C 0.9314 0.0623 0.0404 0.079 Uiso calc R 1 1 . .
loop_
    _atom_site_aniso_label
    _atom_site_aniso_U_11
    _atom_site_aniso_U_22
    _atom_site_aniso_U_33
    _atom_site_aniso_U_12
    _atom_site_aniso_U_13
    _atom_site_aniso_U_23
    C1 0.0260(6) 0.0262(6) 0.0448(8) -0.0008(5) 0.0035(6) 0.0035(6)
    O1 0.0271(5) 0.0484(6) 0.0519(7) 0.0028(5) 0.0067(5) 0.0059(5)
    O1W 0.0562(8) 0.0728(9) 0.0544(8) 0.0186(7) 0.0025(6) -0.0214(7)
    N1 0.0372(6) 0.0251(5) 0.0295(6) -0.0007(5) 0.0055(5) 0.0017(4)
    C2 0.0258(7) 0.0369(7) 0.0420(8) -0.0021(6) -0.0061(6) -0.0032(6)
    O2 0.0365(6) 0.1066(11) 0.0417(7) 0.0004(7) 0.0071(5) 0.0015(7)
    O2W 0.0272(6) 0.1053(12) 0.0944(11) -0.0056(7) -0.0034(6) 0.0513(10)
    C3 0.0313(7) 0.0401(8) 0.0335(7) 0.0001(6) -0.0022(6) -0.0035(6)
    O3 0.0247(5) 0.0664(8) 0.0455(6) -0.0036(5) -0.0009(4) 0.0116(6)
    C4 0.0265(6) 0.0298(7) 0.0363(7) -0.0008(5) -0.0001(5) 0.0042(5)
    C5 0.0283(7) 0.0371(7) 0.0346(7) -0.0025(6) -0.0042(5) 0.0075(6)
    C6 0.0346(7) 0.0393(8) 0.0334(7) -0.0011(6) 0.0030(6) 0.0056(6)
    C7 0.0281(7) 0.0473(9) 0.0391(8) -0.0002(6) 0.0026(6) 0.0107(7)
    C8 0.0357(7) 0.0235(6) 0.0338(7) 0.0011(5) 0.0005(6) 0.0020(5)
    C9 0.0479(9) 0.0317(7) 0.0358(7) 0.0064(6) 0.0075(6) 0.0020(6)
    C10 0.0426(8) 0.0376(8) 0.0427(8) 0.0069(6) -0.0049(7) -0.0084(6)
    C11 0.0745(13) 0.0632(12) 0.0530(11) 0.0182(10) 0.0151(10) -0.0129(9)
    C12 0.0439(8) 0.0278(7) 0.0432(8) -0.0078(6) 0.0129(7) -0.0030(6)
    C13 0.0452(9) 0.0481(9) 0.0438(9) -0.0147(7) 0.0028(7) -0.0034(7)
    C14 0.0422(10) 0.0452(10) 0.1057(17) -0.0099(8) 0.0135(10) -0.0108(10)
    C15 0.0451(11) 0.0915(17) 0.0984(18) -0.0205(11) -0.0005(11) -0.0156(14)
    C16 0.0474(8) 0.0274(7) 0.0306(7) 0.0083(6) 0.0058(6) 0.0055(5)
    C17 0.0452(9) 0.0380(8) 0.0417(8) 0.0061(7) -0.0028(7) 0.0078(6)
    C18 0.0521(10) 0.0433(9) 0.0439(9) 0.0139(7) -0.0024(7) 0.0067(7)
    C19 0.0495(10) 0.0715(13) 0.0642(12) 0.0145(9) -0.0086(9) 0.0150(10)
    C20 0.0362(7) 0.0347(7) 0.0274(6) -0.0032(6) 0.0038(5) 0.0036(5)
    C21 0.0531(9) 0.0382(8) 0.0381(8) -0.0055(7) 0.0131(7) -0.0046(6)
    C22 0.0455(9) 0.0558(10) 0.0389(8) 0.0082(7) 0.0121(7) 0.0055(7)
    C23 0.0493(10) 0.0648(11) 0.0448(9) 0.0015(8) 0.0155(8) -0.0085(8)
_geom_special_details
;
All e.s.d.'s (except the e.s.d. in the dihedral angle between two l.s. planes)
are estimated using the full covariance matrix. The cell e.s.d.'s are taken
into account individually in the estimation of e.s.d.'s in distances, angles
and torsion angles; correlations between e.s.d.'s in cell parameters are only
used when they are defined by crystal symmetry. An approximate (isotropic)
treatment of cell e.s.d.'s is used for estimating e.s.d.'s involving l.s.
planes.
;
loop_
    _geom_bond_atom_site_label_1
    _geom_bond_atom_site_label_2
    _geom_bond_site_symmetry_2
    _geom_bond_distance
    _geom_bond_publ_flag
    C1 O1 . 1.3589(16) ?
    C1 C2 . 1.388(2) ?
    C1 C6 . 1.390(2) ?
    O1 H1 . 0.869(9) ?
    O1W H1WA . 0.8613 ?
    O1W H1WB . 0.8528 ?
    N1 C20 . 1.5186(17) ?
    N1 C12 . 1.5194(18) ?
    N1 C8 . 1.5215(17) ?
    N1 C16 . 1.5221(18) ?
    C2 C3 . 1.385(2) ?
    C2 H2A . 0.9300 ?
    O2 C7 . 1.264(2) ?
    O2W H2WB . 0.8527 ?
    O2W H2WA . 0.8463 ?
    C3 C4 . 1.3874(19) ?
    C3 H3A . 0.9300 ?
    O3 C7 . 1.2553(18) ?
    C4 C5 . 1.392(2) ?
    C4 C7 . 1.5078(19) ?
    C5 C6 . 1.383(2) ?
    C5 H5A . 0.9300 ?
    C6 H6A . 0.9300 ?
    C8 C9 . 1.5141(19) ?
    C8 H8A . 0.9700 ?
    C8 H8B . 0.9700 ?
    C9 C10 . 1.518(2) ?
    C9 H9A . 0.9700 ?
    C9 H9B . 0.9700 ?
    C10 C11 . 1.515(2) ?
    C10 H10A . 0.9700 ?
    C10 H10B . 0.9700 ?
    C11 H11A . 0.9600 ?
    C11 H11B . 0.9600 ?
    C11 H11C . 0.9600 ?
    C12 C13 . 1.516(2) ?
    C12 H12A . 0.9700 ?
    C12 H12B . 0.9700 ?
    C13 C14 . 1.515(2) ?
    C13 H13A . 0.9700 ?
    C13 H13B . 0.9700 ?
    C14 C15 . 1.513(3) ?
    C14 H14A . 0.9700 ?
    C14 H14B . 0.9700 ?
    C15 H15A . 0.9600 ?
    C15 H15B . 0.9600 ?
    C15 H15C . 0.9600 ?
    C16 C17 . 1.518(2) ?
    C16 H16A . 0.9700 ?
    C16 H16B . 0.9700 ?
    C17 C18 . 1.516(2) ?
    C17 H17A . 0.9700 ?
    C17 H17B . 0.9700 ?
    C18 C19 . 1.515(3) ?
    C18 H18A . 0.9700 ?
    C18 H18B . 0.9700 ?
    C19 H19A . 0.9600 ?
    C19 H19B . 0.9600 ?
    C19 H19C . 0.9600 ?
    C20 C21 . 1.518(2) ?
    C20 H20A . 0.9700 ?
    C20 H20B . 0.9700 ?
    C21 C22 . 1.516(2) ?
    C21 H21A . 0.9700 ?
    C21 H21B . 0.9700 ?
    C22 C23 . 1.521(2) ?
    C22 H22A . 0.9700 ?
    C22 H22B . 0.9700 ?
    C23 H23A . 0.9600 ?
    C23 H23B . 0.9600 ?
    C23 H23C . 0.9600 ?
loop_
    _geom_angle_atom_site_label_1
    _geom_angle_atom_site_label_2
    _geom_angle_atom_site_label_3
    _geom_angle_site_symmetry_1
    _geom_angle_site_symmetry_3
    _geom_angle
    _geom_angle_publ_flag
    O1 C1 C2 . . 122.41(13) ?
    O1 C1 C6 . . 117.89(13) ?
    C2 C1 C6 . . 119.70(13) ?
    C1 O1 H1 . . 108.1(14) ?
    H1WA O1W H1WB . . 105.1 ?
    C20 N1 C12 . . 110.82(11) ?
    C20 N1 C8 . . 106.65(10) ?
    C12 N1 C8 . . 110.40(11) ?
    C20 N1 C16 . . 111.20(11) ?
    C12 N1 C16 . . 107.33(11) ?
    C8 N1 C16 . . 110.47(10) ?
    C3 C2 C1 . . 119.84(13) ?
    C3 C2 H2A . . 120.1 ?
    C1 C2 H2A . . 120.1 ?
    H2WB O2W H2WA . . 110.6 ?
    C2 C3 C4 . . 121.13(14) ?
    C2 C3 H3A . . 119.4 ?
    C4 C3 H3A . . 119.4 ?
    C3 C4 C5 . . 118.37(13) ?
    C3 C4 C7 . . 120.95(13) ?
    C5 C4 C7 . . 120.67(12) ?
    C6 C5 C4 . . 121.07(13) ?
    C6 C5 H5A . . 119.5 ?
    C4 C5 H5A . . 119.5 ?
    C5 C6 C1 . . 119.83(13) ?
    C5 C6 H6A . . 120.1 ?
    C1 C6 H6A . . 120.1 ?
    O3 C7 O2 . . 125.68(14) ?
    O3 C7 C4 . . 116.89(13) ?
    O2 C7 C4 . . 117.42(13) ?
    C9 C8 N1 . . 115.04(11) ?
    C9 C8 H8A . . 108.5 ?
    N1 C8 H8A . . 108.5 ?
    C9 C8 H8B . . 108.5 ?
    N1 C8 H8B . . 108.5 ?
    H8A C8 H8B . . 107.5 ?
    C8 C9 C10 . . 110.53(12) ?
    C8 C9 H9A . . 109.5 ?
    C10 C9 H9A . . 109.5 ?
    C8 C9 H9B . . 109.5 ?
    C10 C9 H9B . . 109.5 ?
    H9A C9 H9B . . 108.1 ?
    C11 C10 C9 . . 111.34(15) ?
    C11 C10 H10A . . 109.4 ?
    C9 C10 H10A . . 109.4 ?
    C11 C10 H10B . . 109.4 ?
    C9 C10 H10B . . 109.4 ?
    H10A C10 H10B . . 108.0 ?
    C10 C11 H11A . . 109.5 ?
    C10 C11 H11B . . 109.5 ?
    H11A C11 H11B . . 109.5 ?
    C10 C11 H11C . . 109.5 ?
    H11A C11 H11C . . 109.5 ?
    H11B C11 H11C . . 109.5 ?
    C13 C12 N1 . . 115.04(12) ?
    C13 C12 H12A . . 108.5 ?
    N1 C12 H12A . . 108.5 ?
    C13 C12 H12B . . 108.5 ?
    N1 C12 H12B . . 108.5 ?
    H12A C12 H12B . . 107.5 ?
    C14 C13 C12 . . 110.37(15) ?
    C14 C13 H13A . . 109.6 ?
    C12 C13 H13A . . 109.6 ?
    C14 C13 H13B . . 109.6 ?
    C12 C13 H13B . . 109.6 ?
    H13A C13 H13B . . 108.1 ?
    C15 C14 C13 . . 113.23(18) ?
    C15 C14 H14A . . 108.9 ?
    C13 C14 H14A . . 108.9 ?
    C15 C14 H14B . . 108.9 ?
    C13 C14 H14B . . 108.9 ?
    H14A C14 H14B . . 107.7 ?
    C14 C15 H15A . . 109.5 ?
    C14 C15 H15B . . 109.5 ?
    H15A C15 H15B . . 109.5 ?
    C14 C15 H15C . . 109.5 ?
    H15A C15 H15C . . 109.5 ?
    H15B C15 H15C . . 109.5 ?
    C17 C16 N1 . . 115.34(11) ?
    C17 C16 H16A . . 108.4 ?
    N1 C16 H16A . . 108.4 ?
    C17 C16 H16B . . 108.4 ?
    N1 C16 H16B . . 108.4 ?
    H16A C16 H16B . . 107.5 ?
    C18 C17 C16 . . 111.20(13) ?
    C18 C17 H17A . . 109.4 ?
    C16 C17 H17A . . 109.4 ?
    C18 C17 H17B . . 109.4 ?
    C16 C17 H17B . . 109.4 ?
    H17A C17 H17B . . 108.0 ?
    C19 C18 C17 . . 112.69(15) ?
    C19 C18 H18A . . 109.1 ?
    C17 C18 H18A . . 109.1 ?
    C19 C18 H18B . . 109.1 ?
    C17 C18 H18B . . 109.1 ?
    H18A C18 H18B . . 107.8 ?
    C18 C19 H19A . . 109.5 ?
    C18 C19 H19B . . 109.5 ?
    H19A C19 H19B . . 109.5 ?
    C18 C19 H19C . . 109.5 ?
    H19A C19 H19C . . 109.5 ?
    H19B C19 H19C . . 109.5 ?
    C21 C20 N1 . . 115.26(11) ?
    C21 C20 H20A . . 108.5 ?
    N1 C20 H20A . . 108.5 ?
    C21 C20 H20B . . 108.5 ?
    N1 C20 H20B . . 108.5 ?
    H20A C20 H20B . . 107.5 ?
    C22 C21 C20 . . 110.57(13) ?
    C22 C21 H21A . . 109.5 ?
    C20 C21 H21A . . 109.5 ?
    C22 C21 H21B . . 109.5 ?
    C20 C21 H21B . . 109.5 ?
    H21A C21 H21B . . 108.1 ?
    C21 C22 C23 . . 112.66(15) ?
    C21 C22 H22A . . 109.1 ?
    C23 C22 H22A . . 109.1 ?
    C21 C22 H22B . . 109.1 ?
    C23 C22 H22B . . 109.1 ?
    H22A C22 H22B . . 107.8 ?
    C22 C23 H23A . . 109.5 ?
    C22 C23 H23B . . 109.5 ?
    H23A C23 H23B . . 109.5 ?
    C22 C23 H23C . . 109.5 ?
    H23A C23 H23C . . 109.5 ?
    H23B C23 H23C . . 109.5 ?
loop_
    _geom_torsion_atom_site_label_1
    _geom_torsion_atom_site_label_2
    _geom_torsion_atom_site_label_3
    _geom_torsion_atom_site_label_4
    _geom_torsion_site_symmetry_1
    _geom_torsion_site_symmetry_2
    _geom_torsion_site_symmetry_3
    _geom_torsion_site_symmetry_4
    _geom_torsion
    _geom_torsion_publ_flag
    O1 C1 C2 C3 . . . . 178.21(13) ?
    C6 C1 C2 C3 . . . . -2.2(2) ?
    C1 C2 C3 C4 . . . . 0.2(2) ?
    C2 C3 C4 C5 . . . . 1.6(2) ?
    C2 C3 C4 C7 . . . . -177.18(14) ?
    C3 C4 C5 C6 . . . . -1.5(2) ?
    C7 C4 C5 C6 . . . . 177.33(14) ?
    C4 C5 C6 C1 . . . . -0.5(2) ?
    O1 C1 C6 C5 . . . . -178.05(13) ?
    C2 C1 C6 C5 . . . . 2.3(2) ?
    C3 C4 C7 O3 . . . . 169.88(14) ?
    C5 C4 C7 O3 . . . . -8.9(2) ?
    C3 C4 C7 O2 . . . . -10.7(2) ?
    C5 C4 C7 O2 . . . . 170.54(15) ?
    C20 N1 C8 C9 . . . . 168.00(12) ?
    C12 N1 C8 C9 . . . . 47.53(16) ?
    C16 N1 C8 C9 . . . . -71.03(15) ?
    N1 C8 C9 C10 . . . . 172.91(12) ?
    C8 C9 C10 C11 . . . . 173.19(14) ?
    C20 N1 C12 C13 . . . . -61.49(16) ?
    C8 N1 C12 C13 . . . . 56.45(16) ?
    C16 N1 C12 C13 . . . . 176.91(12) ?
    N1 C12 C13 C14 . . . . -172.98(14) ?
    C12 C13 C14 C15 . . . . 176.70(17) ?
    C20 N1 C16 C17 . . . . 51.15(16) ?
    C12 N1 C16 C17 . . . . 172.52(12) ?
    C8 N1 C16 C17 . . . . -67.07(15) ?
    N1 C16 C17 C18 . . . . -177.71(12) ?
    C16 C17 C18 C19 . . . . 179.72(15) ?
    C12 N1 C20 C21 . . . . -62.15(16) ?
    C8 N1 C20 C21 . . . . 177.65(13) ?
    C16 N1 C20 C21 . . . . 57.15(16) ?
    N1 C20 C21 C22 . . . . -173.52(13) ?
    C20 C21 C22 C23 . . . . -179.01(14) ?
loop_
    _geom_hbond_atom_site_label_D
    _geom_hbond_atom_site_label_H
    _geom_hbond_atom_site_label_A
    _geom_hbond_site_symmetry_A
    _geom_hbond_distance_DH
    _geom_hbond_distance_HA
    _geom_hbond_distance_DA
    _geom_hbond_angle_DHA
    O1 H1 O2W 1_455 0.869(9) 1.746(10) 2.6125(17) 174(2)
    O1W H1WA O2 3_665 0.86 1.92 2.7660(18) 168
    O1W H1WB O2W 3_665 0.85 2.22 2.987(2) 150
    O2W H2WB O3 . 0.85 1.80 2.6431(16) 171
    O2W H2WA O2 3_665 0.85 1.88 2.7195(19) 173
data_global
_journal_date_recd_electronic     2011-06-09
_journal_date_accepted     2011-06-13
_journal_name_full     'Acta Crystallographica, Section E'
_journal_year     2011
_journal_volume     67
_journal_issue      7
_journal_page_first     o1703
_journal_page_last     o1703
_journal_paper_category     QO
_journal_coeditor_code     FJ2432
_publ_contact_author_name     'Yang Yunxia'
_publ_contact_author_address
;
Key Laboratory of Polymer Materials of Gansu Province, Ministry of Education,
College of Chemistry and Chemical Engineering, Northwest Normal University,
Lanzhou 730070, Gansu, People's Republic of China
;
_publ_contact_author_email     'yangyx80@nwnu.edu.cn'
_publ_contact_author_fax     ?
_publ_contact_author_phone     '86 18809312096'
_publ_section_title
;
Tetrabutylammonium 4-hydroxybenzoate dihydrate
;
loop_
    _publ_author_name
    _publ_author_footnote
    _publ_author_address
    'Yuan Yang' .
;
College of Chemistry and Material Science, Guizhou Normal University
Guiyang 550001, People's Republic of China
;
    'Yunxia Yang' .
;
Key Laboratory of Polymer Materials of Gansu Province, Ministry of Education,
College of Chemistry and Chemical Engineering, Northwest Normal University,
Lanzhou 730070, Gansu, People's Republic of China
;
