# Supplementary material for: Tetra­butyl­ammonium 4-hy­droxy­benzoate dihydrate
Source: Acta Crystallogr Sect E Struct Rep Online. 2011 Jun 18;67(Pt 7):o1703. doi: 10.1107/S1600536811022823 (PMC3152085; doi:10.1107/S1600536811022823)
Supplement: Supplementary file 2 [file e-67-o1703-Isup2.hkl]

# 
# h,k,l, Fc-squared, Fo-squared, sigma(Fo-squared) and status flag 
# 
data_I
_shelx_title ' 090402e_0m in P2(1)/c' 
_shelx_refln_list_code          4 
_shelx_F_calc_maximum      245.11 
_exptl_crystal_F_000       920.00 
_reflns_d_resolution_high  0.7639 
 
loop_ 
 _symmetry_equiv_pos_as_xyz 
 'x, y, z' 
 '-x, y+1/2, -z+1/2' 
 '-x, -y, -z' 
 'x, -y-1/2, z-1/2' 
 
_cell_length_a    10.3679 
_cell_length_b    14.9648 
_cell_length_c    16.1851 
_cell_angle_alpha  90.000 
_cell_angle_beta   93.128 
_cell_angle_gamma  90.000 
 
_shelx_F_squared_multiplier     1.000 
 
loop_ 
 _refln_index_h 
 _refln_index_k 
 _refln_index_l 
 _refln_F_squared_calc 
 _refln_F_squared_meas 
 _refln_F_squared_sigma 
 _refln_observed_status 
   1   0   0     3428.93     3434.86     46.10 o 
   2   0   0      246.25      255.02      4.64 o 
   3   0   0       78.58       75.07      2.56 o 
   4   0   0     4676.61     5079.38     47.25 o 
   5   0   0       99.61      103.21      5.21 o 
   6   0   0      361.42      390.90      5.85 o 
   7   0   0      131.69      113.80      4.79 o 
   8   0   0      997.89      899.15     11.38 o 
   9   0   0      238.21      239.88      5.44 o 
  10   0   0        5.90        3.09      1.92 o 
  11   0   0       60.02       57.69      3.37 o 
  12   0   0      218.53      222.78      8.21 o 
  13   0   0      403.34      439.72     12.14 o 
   1   1   0     4391.37     4079.26     70.34 o 
   2   1   0       72.17       70.71      1.02 o 
   3   1   0        0.96       -0.11      0.52 o 
   4   1   0       17.68       14.37      0.76 o 
   5   1   0      485.12      537.86      4.86 o 
   6   1   0       15.36       15.47      0.98 o 
   7   1   0        0.00        0.24      0.87 o 
   8   1   0      182.76      178.28      3.10 o 
   9   1   0      967.52      931.64      9.25 o 
  10   1   0        0.48        2.09      1.53 o 
  11   1   0       43.34       40.97      2.98 o 
  12   1   0       26.40       25.89      2.27 o 
  13   1   0        4.02        8.78      2.69 o 
   0   2   0      134.61       51.63      1.61 o 
   1   2   0     1870.04     1774.12     16.78 o 
   2   2   0       32.26       26.64      0.70 o 
   3   2   0      650.04      732.87      5.58 o 
   4   2   0       75.32       75.13      1.63 o 
   5   2   0      399.31      404.17      4.52 o 
   6   2   0      710.21      723.70      7.23 o 
   7   2   0      410.03      376.64      4.87 o 
   8   2   0      811.94      761.34      8.19 o 
   9   2   0        3.10        1.27      2.49 o 
  10   2   0      200.90      202.92      4.10 o 
  11   2   0        3.57        3.06      1.62 o 
  12   2   0       54.84       48.62      3.09 o 
  13   2   0       76.27       83.39      4.42 o 
   1   3   0    12803.02    12962.41    100.21 o 
   2   3   0     8832.60     9046.32     56.75 o 
   3   3   0        1.16        1.03      0.43 o 
   4   3   0      344.53      375.92      3.19 o 
   5   3   0      501.80      554.96      7.32 o 
   6   3   0        1.25        0.65      0.82 o 
   7   3   0       81.11       84.71      2.36 o 
   8   3   0      349.70      374.09      5.16 o 
   9   3   0      358.48      339.28      8.39 o 
  10   3   0        0.06        0.91      1.44 o 
  11   3   0        0.86        0.96      1.57 o 
  12   3   0        7.47       11.43      2.46 o 
  13   3   0        0.25        2.02      2.40 o 
   0   4   0     4147.69     4139.06     31.67 o 
   1   4   0     1290.21     1251.48      7.97 o 
   2   4   0       52.26       57.33      0.88 o 
   3   4   0      659.50      712.45      4.98 o 
   4   4   0     2085.78     2338.55     14.45 o 
   5   4   0       11.49        7.50      0.74 o 
   6   4   0       22.89       34.58      2.28 o 
   7   4   0       23.37       34.22      1.78 o 
   8   4   0       30.18       26.42      1.67 o 
   9   4   0       47.45       50.04      2.65 o 
  10   4   0       55.04       58.26      3.16 o 
  11   4   0       12.59       12.78      2.18 o 
  12   4   0        4.76        5.17      3.24 o 
  13   4   0        2.00        2.41      2.56 o 
   1   5   0      878.27     1063.49      6.39 o 
   2   5   0     1148.64     1311.97      8.65 o 
   3   5   0     1104.46     1142.29      6.38 o 
   4   5   0      949.03      919.35      6.46 o 
   5   5   0     2196.08     2165.93     13.76 o 
   6   5   0        6.58        5.96      0.81 o 
   7   5   0      220.49      191.91      3.34 o 
   8   5   0      194.62      190.90      3.61 o 
   9   5   0      193.36      179.85      3.76 o 
  10   5   0        0.31        0.26      1.50 o 
  11   5   0       30.72       32.21      7.23 o 
  12   5   0        8.22        7.39      2.33 o 
  13   5   0       82.93       95.42      6.96 o 
   0   6   0     3164.36     3171.03     24.96 o 
   1   6   0     3068.37     3196.38     17.61 o 
   2   6   0       31.77       30.07      0.69 o 
   3   6   0      237.74      223.85      1.92 o 
   4   6   0     1743.06     1711.03     10.07 o 
   5   6   0      499.31      485.39      4.16 o 
   6   6   0      167.46      152.83      2.23 o 
   7   6   0      137.32      133.08      3.03 o 
   8   6   0      117.54      113.78      2.94 o 
   9   6   0       39.33       33.59      2.67 o 
  10   6   0       16.43       17.62      1.84 o 
  11   6   0       30.77       31.53      4.22 o 
  12   6   0       10.93       13.98      3.99 o 
   1   7   0     1338.98     1360.24      8.23 o 
   2   7   0      130.94      118.99      1.61 o 
   3   7   0        3.00        2.70      0.55 o 
   4   7   0       17.44       14.91      0.93 o 
   5   7   0      117.78      152.76      2.01 o 
   6   7   0       74.94       44.11      1.89 o 
   7   7   0      147.38      136.54      2.36 o 
   8   7   0        4.22        1.68      1.31 o 
   9   7   0       78.72       69.52      6.93 o 
  10   7   0       91.02       88.22      5.35 o 
  11   7   0        1.31        6.31      3.21 o 
  12   7   0        0.90        1.37      3.63 o 
   0   8   0    10627.30    11125.58     74.98 o 
   1   8   0      706.02      727.61      4.70 o 
   2   8   0     1305.16     1300.30      8.12 o 
   3   8   0      826.28      785.93      5.70 o 
   4   8   0       37.14       41.62      1.39 o 
   5   8   0     1126.97     1129.67      7.59 o 
   6   8   0       52.77       61.96      1.90 o 
   7   8   0       14.62       12.57      1.23 o 
   8   8   0      481.55      506.95      6.77 o 
   9   8   0      395.47      420.39      7.63 o 
  10   8   0       11.89        9.52      3.33 o 
  11   8   0       17.53       17.31      3.87 o 
  12   8   0       73.84       74.95      5.89 o 
   1   9   0      635.88      589.26      4.14 o 
   2   9   0      314.27      286.79      2.81 o 
   3   9   0       55.32       47.21      1.60 o 
   4   9   0       46.89       69.02      1.63 o 
   5   9   0       90.10       92.46      2.08 o 
   6   9   0        1.56       -0.97      1.00 o 
   7   9   0        5.12        4.74      1.21 o 
   8   9   0      186.59      190.17      3.67 o 
   9   9   0      167.41      169.23      7.35 o 
  10   9   0        1.57        0.55      2.28 o 
  11   9   0       78.26       78.35      4.51 o 
  12   9   0        1.43        3.75      3.81 o 
   0  10   0      452.29      431.78      5.65 o 
   1  10   0      580.62      573.36      4.82 o 
   2  10   0       36.31       31.96      1.38 o 
   3  10   0      177.17      188.40      2.38 o 
   4  10   0      165.56      163.42      3.32 o 
   5  10   0      102.78      101.65      2.26 o 
   6  10   0       38.96       33.89      1.55 o 
   7  10   0       62.32       48.86      1.92 o 
   8  10   0      560.87      511.76      6.20 o 
   9  10   0       58.04       65.35      3.09 o 
  10  10   0       32.17       40.29      3.33 o 
  11  10   0        8.11       10.09      2.97 o 
   1  11   0       53.87       52.50      1.64 o 
   2  11   0       33.33       36.53      1.44 o 
   3  11   0        1.00       -0.99      1.02 o 
   4  11   0       55.35       57.96      2.52 o 
   5  11   0      374.15      339.36      4.03 o 
   6  11   0       50.64       42.07      1.85 o 
   7  11   0        1.01        0.23      1.21 o 
   8  11   0      120.01      117.99      3.77 o 
   9  11   0       91.80      100.70      3.64 o 
  10  11   0        1.91        4.06      2.69 o 
  11  11   0       26.07       25.10      3.36 o 
   0  12   0      590.22      558.53      7.15 o 
   1  12   0       25.45       30.16      1.63 o 
   2  12   0       10.49        8.88      1.21 o 
   3  12   0       27.54       31.77      1.91 o 
   4  12   0       46.96       58.27      2.76 o 
   5  12   0       11.31       10.18      1.59 o 
   6  12   0       15.48       19.07      2.35 o 
   7  12   0       30.80       30.04      2.02 o 
   8  12   0        1.30        6.23      2.05 o 
   9  12   0       11.52       11.43      3.11 o 
  10  12   0        3.34        3.98      2.69 o 
   1  13   0      121.78      114.28      2.50 o 
   2  13   0        5.96        6.06      1.40 o 
   3  13   0        9.68       11.43      1.51 o 
   4  13   0        0.51        0.92      1.50 o 
   5  13   0       77.89       89.32      2.88 o 
   6  13   0       55.12       54.61      2.38 o 
   7  13   0        2.24        3.63      1.99 o 
   8  13   0        0.01        4.22      2.13 o 
   9  13   0       82.03       79.99      8.00 o 
  10  13   0        2.38        1.37      4.82 o 
   0  14   0      260.21      211.93      4.67 o 
   1  14   0      112.06      125.66      2.66 o 
   2  14   0        7.60        5.54      1.51 o 
   3  14   0       19.71       11.21      1.57 o 
   4  14   0       49.40       37.44      2.01 o 
   5  14   0        0.32       -0.17      1.60 o 
   6  14   0        0.69       -1.44      1.58 o 
   7  14   0       83.66       70.90      3.43 o 
   8  14   0       53.56       44.12      3.02 o 
   9  14   0       23.14       17.43      5.47 o 
   1  15   0        9.37        5.64      1.59 o 
   2  15   0       99.80       98.44      2.90 o 
   3  15   0        5.52        8.43      1.63 o 
   4  15   0        1.93        2.50      1.51 o 
   5  15   0        3.76        7.63      1.84 o 
   6  15   0       36.12       30.42      2.82 o 
   7  15   0       11.75        8.60      2.36 o 
   8  15   0        4.50       15.97      2.69 o 
   0  16   0      149.20      102.52      5.15 o 
   1  16   0      103.00      109.69      3.10 o 
   2  16   0        4.98        5.18      1.68 o 
   3  16   0       39.53       28.27      2.12 o 
   4  16   0       22.07       24.29      2.06 o 
   5  16   0       79.97       76.02      2.80 o 
   6  16   0       13.70       28.28      2.83 o 
   7  16   0        3.35        7.40      2.99 o 
   1  17   0      160.72      127.88      4.10 o 
   2  17   0        5.07        9.42      1.88 o 
   3  17   0        1.65        0.70      1.64 o 
   4  17   0        4.40        4.23      1.83 o 
   5  17   0       43.03       31.27      3.46 o 
   6  17   0        9.76        7.55      2.47 o 
   0  18   0       68.65       54.73      4.35 o 
   1  18   0       79.66       77.57      3.42 o 
   2  18   0        0.00       -2.09      2.09 o 
   3  18   0        0.63       -0.40      2.41 o 
   4  18   0        6.07        8.39      2.23 o 
   5  18   0        0.26        1.67      3.09 o 
   1  19   0        0.19       -1.41      3.24 o 
   2  19   0        9.44       13.60      3.63 o 
   3  19   0        8.03        6.42      6.19 o 
 -13   1   1       69.38       87.25      4.27 o 
 -12   1   1       90.43      102.41      3.54 o 
 -11   1   1        0.16       -0.02      1.77 o 
 -10   1   1       90.05       98.73      2.77 o 
  -9   1   1       64.41       55.00      2.53 o 
  -8   1   1      939.17      858.81      7.83 o 
  -7   1   1      630.64      642.58      6.11 o 
  -6   1   1       21.46       17.48      1.37 o 
  -5   1   1     1323.06     1457.16     10.79 o 
  -4   1   1     1833.67     1941.76     13.57 o 
  -3   1   1     6405.62     6526.06     42.38 o 
  -2   1   1       43.59       38.10      1.14 o 
  -1   1   1     1081.75      968.64      9.85 o 
   1   1   1       52.59       79.23      1.11 o 
   2   1   1      117.69      129.66      2.59 o 
   3   1   1     5012.49     4936.30     37.12 o 
   4   1   1      163.16      160.14      2.39 o 
   5   1   1      610.91      662.96      5.68 o 
   6   1   1       74.13       72.34      1.78 o 
   7   1   1       32.83       33.79      2.34 o 
   8   1   1       63.48       63.34      2.53 o 
   9   1   1      548.88      522.92      6.68 o 
  10   1   1      121.92      110.12      3.22 o 
  11   1   1        5.30        6.65      1.70 o 
  12   1   1       15.60       19.01      3.84 o 
  13   1   1       81.29       85.85      4.19 o 
 -13   2   1       63.35       75.13      4.07 o 
 -12   2   1        6.31        4.43      1.84 o 
 -11   2   1        0.71        4.52      1.65 o 
 -10   2   1        0.69       -0.72      1.38 o 
  -9   2   1       27.81       34.09      3.05 o 
  -8   2   1      169.63      154.15      3.80 o 
  -7   2   1      317.14      296.08      3.92 o 
  -6   2   1      468.65      458.39      4.60 o 
  -5   2   1     3440.88     3675.79     24.86 o 
  -4   2   1     1558.40     1444.42     10.43 o 
  -3   2   1      154.04      141.13      2.99 o 
  -2   2   1      409.89      430.48      3.06 o 
  -1   2   1      884.35      903.88      6.27 o 
   0   2   1      422.44      451.95      3.86 o 
   1   2   1     2659.31     2813.02     21.47 o 
   2   2   1     9705.54     9343.57     61.59 o 
   3   2   1     1782.61     1998.05     12.18 o 
   4   2   1      115.72      100.03      1.84 o 
   5   2   1      108.10       86.78      1.95 o 
   6   2   1       11.87        8.90      0.98 o 
   7   2   1      162.55      153.61      3.00 o 
   8   2   1     2033.79     1883.80     27.58 o 
   9   2   1       98.56       86.01      4.92 o 
  10   2   1        0.05        0.71      1.41 o 
  11   2   1      140.59      135.43      6.96 o 
  12   2   1       71.39       81.86      3.78 o 
  13   2   1        7.82        7.58      2.44 o 
 -13   3   1        3.16        3.55      2.56 o 
 -12   3   1        0.39       -1.48      1.63 o 
 -11   3   1       72.43       76.33      3.15 o 
 -10   3   1       13.76       14.81      1.92 o 
  -9   3   1      923.95      842.68      9.12 o 
  -8   3   1       22.29       23.71      1.68 o 
  -7   3   1      398.40      409.42      5.12 o 
  -6   3   1      330.29      351.26      4.37 o 
  -5   3   1       41.77       46.38      1.59 o 
  -4   3   1     1180.76     1265.43      9.29 o 
  -3   3   1      154.76      178.49      1.81 o 
  -2   3   1     2941.74     2895.86     19.18 o 
  -1   3   1     1600.35     1585.71     10.74 o 
   0   3   1     5454.93     5641.04     59.66 o 
   1   3   1       49.12       39.17      0.86 o 
   2   3   1      822.01      884.42      5.27 o 
   3   3   1     2496.90     2352.97     14.24 o 
   4   3   1      870.81      864.84      6.03 o 
   5   3   1        7.51        7.61      0.78 o 
   6   3   1      793.99      827.79      8.01 o 
   7   3   1        0.56        2.74      1.07 o 
   8   3   1      192.96      185.50      3.64 o 
   9   3   1      659.27      649.18      7.64 o 
  10   3   1        4.65        7.57      1.59 o 
  11   3   1        4.16        4.47      1.91 o 
  12   3   1       51.45       55.13      3.40 o 
  13   3   1       21.17       22.84      3.03 o 
 -13   4   1      132.97      168.31     10.89 o 
 -12   4   1        1.24       -1.26      1.98 o 
 -11   4   1      100.96      103.72      3.40 o 
 -10   4   1      489.87      466.34      6.49 o 
  -9   4   1       10.32       14.78      1.89 o 
  -8   4   1      452.48      411.92      5.46 o 
  -7   4   1        6.30        6.37      1.15 o 
  -6   4   1      207.48      212.44      3.29 o 
  -5   4   1      666.57      767.85      6.41 o 
  -4   4   1        0.51        1.38      0.55 o 
  -3   4   1     1708.17     1861.13     12.09 o 
  -2   4   1       68.52      105.67      1.77 o 
  -1   4   1      202.22      176.44      1.47 o 
   0   4   1    60078.62    59167.76    405.70 o 
   1   4   1     9751.59    10314.38     68.37 o 
   2   4   1      353.78      373.31      2.88 o 
   3   4   1      106.80      105.12      1.42 o 
   4   4   1       69.71       45.38      1.45 o 
   5   4   1       93.67       84.50      1.57 o 
   6   4   1        0.36        1.17      0.78 o 
   7   4   1       44.42       42.67      4.13 o 
   8   4   1      986.42     1020.99     10.11 o 
   9   4   1      701.73      668.23      7.81 o 
  10   4   1        0.22       -1.30      1.61 o 
  11   4   1       37.26       36.06      2.81 o 
  12   4   1      112.94      120.04     10.02 o 
  13   4   1      132.15      146.82      6.90 o 
 -13   5   1       48.53       47.95      3.52 o 
 -12   5   1        4.61        6.85      2.31 o 
 -11   5   1        0.34        0.53      1.64 o 
 -10   5   1        2.34        5.95      1.64 o 
  -9   5   1      162.95      159.36      3.57 o 
  -8   5   1      573.85      563.81      6.68 o 
  -7   5   1       79.13       81.33      2.28 o 
  -6   5   1      249.78      215.45      2.94 o 
  -5   5   1       37.43       54.18      1.39 o 
  -4   5   1     1097.80     1215.83      8.73 o 
  -3   5   1     1324.45     1296.93      7.81 o 
  -2   5   1     1024.27     1051.92      5.84 o 
  -1   5   1      262.44      285.88      2.01 o 
   0   5   1       17.53       12.59      0.96 o 
   1   5   1      417.43      420.22      3.36 o 
   2   5   1       71.07       90.26      1.35 o 
   3   5   1      927.81     1071.68      6.56 o 
   4   5   1     1576.83     1683.76     10.80 o 
   5   5   1      223.07      202.28      2.40 o 
   6   5   1        0.54        0.68      0.71 o 
   7   5   1       22.54       21.60      1.46 o 
   8   5   1       47.71       49.68      2.20 o 
   9   5   1      238.57      211.53      4.06 o 
  10   5   1       10.56       12.68      2.03 o 
  11   5   1       47.52       48.92      2.96 o 
  12   5   1       23.42       18.45      2.59 o 
  13   5   1       73.48       91.43      6.96 o 
 -12   6   1       12.19       14.04      3.93 o 
 -11   6   1       47.70       46.63      2.79 o 
 -10   6   1       11.48       13.59      1.78 o 
  -9   6   1        3.41        1.33      1.42 o 
  -8   6   1      499.99      430.51      5.59 o 
  -7   6   1       24.95       21.37      1.30 o 
  -6   6   1       88.24       78.07      2.10 o 
  -5   6   1      219.57      230.00      2.88 o 
  -4   6   1     1279.54     1226.58      7.55 o 
  -3   6   1     1197.32     1256.95      7.05 o 
  -2   6   1      341.85      423.69      2.84 o 
  -1   6   1       31.89       37.33      1.32 o 
   0   6   1     4761.48     4974.13     26.96 o 
   1   6   1      381.63      417.68      3.13 o 
   2   6   1       31.35       29.89      1.11 o 
   3   6   1      147.71      151.94      2.79 o 
   4   6   1       14.93       24.43      0.80 o 
   5   6   1      373.25      323.38      2.69 o 
   6   6   1       10.04       16.80      1.00 o 
   7   6   1        3.84       -0.14      0.97 o 
   8   6   1      666.63      657.81      7.40 o 
   9   6   1      879.51      831.99      9.02 o 
  10   6   1       34.59       35.51      2.60 o 
  11   6   1        0.00       -0.36      2.80 o 
  12   6   1        8.09       10.29      3.69 o 
 -12   7   1       77.48       69.54      5.41 o 
 -11   7   1        4.49       10.53      3.57 o 
 -10   7   1        1.29        0.98      2.03 o 
  -9   7   1       51.89       53.13      3.09 o 
  -8   7   1      429.27      421.81      8.92 o 
  -7   7   1        5.73        6.18      1.08 o 
  -6   7   1        6.43        4.75      0.77 o 
  -5   7   1      876.89      882.54      5.99 o 
  -4   7   1      210.96      245.06      2.77 o 
  -3   7   1       16.37        9.58      1.34 o 
  -2   7   1     1654.10     1711.35      9.68 o 
  -1   7   1     8112.62     8619.60     43.31 o 
   0   7   1      708.92      751.22      4.69 o 
   1   7   1       11.50        8.12      0.63 o 
   2   7   1        0.12       -0.55      0.55 o 
   3   7   1       16.43       13.55      0.60 o 
   4   7   1       37.91       36.53      0.99 o 
   5   7   1      543.90      557.81      4.32 o 
   6   7   1        1.16        0.79      0.74 o 
   7   7   1      286.92      289.56      3.72 o 
   8   7   1        3.91        2.23      1.75 o 
   9   7   1      275.08      291.01      8.74 o 
  10   7   1        7.20       12.97      3.51 o 
  11   7   1       70.73       79.06      5.59 o 
  12   7   1       43.36       48.48      4.94 o 
 -12   8   1        0.63        5.29      3.57 o 
 -11   8   1       19.72       25.64      4.16 o 
 -10   8   1        0.09        0.25      2.01 o 
  -9   8   1        6.52        1.53      1.93 o 
  -8   8   1       60.78       70.46      3.30 o 
  -7   8   1      154.67      169.38      7.63 o 
  -6   8   1       19.78       19.93      1.13 o 
  -5   8   1       78.91       74.93      1.69 o 
  -4   8   1      494.33      487.88      4.01 o 
  -3   8   1     1249.60     1324.67      7.54 o 
  -2   8   1       66.39       79.87      1.14 o 
  -1   8   1     1626.28     1548.14      8.52 o 
   0   8   1        1.94        7.38      0.65 o 
   1   8   1      199.10      174.11      3.11 o 
   2   8   1       55.22       53.37      1.59 o 
   3   8   1        0.01        0.93      0.67 o 
   4   8   1     2377.58     2291.10     13.46 o 
   5   8   1      114.79       98.52      2.25 o 
   6   8   1       39.88       30.73      1.39 o 
   7   8   1        0.00        2.09      1.08 o 
   8   8   1       47.38       37.55      2.21 o 
   9   8   1      103.03      103.22      4.30 o 
  10   8   1       53.73       46.83      6.66 o 
  11   8   1       14.00        9.02      2.72 o 
  12   8   1       25.18       23.73      6.84 o 
 -12   9   1        0.18       -1.78      3.63 o 
 -11   9   1       81.17       87.33      5.77 o 
 -10   9   1        2.53        7.14      3.27 o 
  -9   9   1      131.39      142.86      4.00 o 
  -8   9   1      210.32      186.08      3.66 o 
  -7   9   1       23.23       21.28      1.61 o 
  -6   9   1      143.94      134.62      2.96 o 
  -5   9   1      522.28      495.70      4.30 o 
  -4   9   1       33.47       32.05      1.35 o 
  -3   9   1        1.25        6.07      0.78 o 
  -2   9   1      288.04      337.36      3.09 o 
  -1   9   1        0.03       -0.56      0.56 o 
   0   9   1      560.98      546.73      4.48 o 
   1   9   1       28.15       15.76      0.92 o 
   2   9   1      343.54      332.76      3.21 o 
   3   9   1      190.97      172.66      2.22 o 
   4   9   1        7.96       12.46      1.08 o 
   5   9   1      387.82      360.93      3.95 o 
   6   9   1       25.22       30.03      2.17 o 
   7   9   1       96.36      110.34      2.49 o 
   8   9   1        0.41        3.09      1.46 o 
   9   9   1       17.94       19.20      2.57 o 
  10   9   1        8.07        9.47      2.63 o 
  11   9   1       20.91       30.92      3.20 o 
 -11  10   1        0.96        0.30      3.15 o 
 -10  10   1       74.73       83.74      4.40 o 
  -9  10   1       10.46       11.22      1.74 o 
  -8  10   1       16.56       13.12      1.83 o 
  -7  10   1       88.98       70.12      2.18 o 
  -6  10   1       76.32       78.21      3.15 o 
  -5  10   1      176.56      153.35      3.71 o 
  -4  10   1       84.56       77.86      1.73 o 
  -3  10   1       85.97       91.37      1.91 o 
  -2  10   1        1.52       -0.29      0.93 o 
  -1  10   1      138.01      140.63      2.32 o 
   0  10   1     2528.51     2585.54     15.43 o 
   1  10   1      379.46      383.12      3.72 o 
   2  10   1        0.02        0.15      0.85 o 
   3  10   1       16.61       19.21      1.18 o 
   4  10   1      534.15      531.14      9.60 o 
   5  10   1      484.31      418.64      4.42 o 
   6  10   1       16.42       13.32      1.27 o 
   7  10   1       22.62       27.45      1.59 o 
   8  10   1      400.46      401.62      5.46 o 
   9  10   1       46.45       51.23      3.41 o 
  10  10   1       15.75       18.50      2.93 o 
  11  10   1        9.45       12.69      3.03 o 
 -11  11   1        8.77       12.02      3.07 o 
 -10  11   1       95.13      109.49      4.95 o 
  -9  11   1       31.30       30.46      3.04 o 
  -8  11   1        5.69        5.77      1.53 o 
  -7  11   1        8.46        3.22      1.24 o 
  -6  11   1        9.53       15.76      1.37 o 
  -5  11   1        0.52       -1.18      1.24 o 
  -4  11   1      252.04      248.85      4.03 o 
  -3  11   1       34.70       34.52      1.56 o 
  -2  11   1       53.57       47.24      1.72 o 
  -1  11   1       22.37       28.15      1.34 o 
   0  11   1       63.32       70.87      1.95 o 
   1  11   1       87.51       74.44      1.98 o 
   2  11   1     1579.67     1577.26     13.88 o 
   3  11   1     1877.24     1788.11     15.64 o 
   4  11   1        2.77        1.95      1.25 o 
   5  11   1      106.64      117.09      2.54 o 
   6  11   1        2.09        3.15      1.19 o 
   7  11   1      118.65      103.50      3.20 o 
   8  11   1       42.52       48.04      3.13 o 
   9  11   1       49.92       50.73      3.39 o 
  10  11   1        0.53        5.26      2.66 o 
  11  11   1       19.16       14.00      3.01 o 
 -10  12   1       46.98       42.99      3.71 o 
  -9  12   1        0.03       -0.42      2.83 o 
  -8  12   1      203.87      218.41      5.08 o 
  -7  12   1       32.11       36.05      2.13 o 
  -6  12   1       23.35       23.60      1.83 o 
  -5  12   1      188.70      164.83      3.48 o 
  -4  12   1        4.20        2.26      1.35 o 
  -3  12   1       35.65       36.02      1.68 o 
  -2  12   1       53.29       41.40      1.72 o 
  -1  12   1      354.30      402.93      4.17 o 
   0  12   1       50.52       47.45      2.25 o 
   1  12   1     1287.71     1277.03      8.96 o 
   2  12   1       19.55       14.09      1.46 o 
   3  12   1       10.37       21.05      1.54 o 
   4  12   1       81.97       70.57      2.52 o 
   5  12   1      424.66      428.04      5.64 o 
   6  12   1       36.68       41.56      2.14 o 
   7  12   1        3.92        4.30      1.85 o 
   8  12   1      588.81      594.82      7.12 o 
   9  12   1      109.20      125.75      4.94 o 
  10  12   1       55.84       51.24      4.85 o 
 -10  13   1        0.91        1.12      2.99 o 
  -9  13   1        3.97        9.32      3.00 o 
  -8  13   1       28.06       33.52      3.39 o 
  -7  13   1        7.25        2.67      1.66 o 
  -6  13   1       23.87       29.14      2.01 o 
  -5  13   1       33.76       37.88      2.15 o 
  -4  13   1      315.52      293.87      4.63 o 
  -3  13   1       58.55       44.19      1.93 o 
  -2  13   1        0.15       -1.02      1.12 o 
  -1  13   1      463.15      455.61      4.64 o 
   0  13   1      265.74      200.58      3.05 o 
   1  13   1      559.62      511.41      5.61 o 
   2  13   1      285.79      297.09      4.13 o 
   3  13   1       69.02       73.64      2.37 o 
   4  13   1        0.41       -1.39      1.39 o 
   5  13   1       18.21       19.40      1.80 o 
   6  13   1       29.27       17.64      2.15 o 
   7  13   1       45.17       39.65      3.43 o 
   8  13   1        5.96        3.92      2.12 o 
   9  13   1       56.95       51.63      5.95 o 
  10  13   1       36.55       29.45      6.01 o 
  -9  14   1       50.00       53.31      4.21 o 
  -8  14   1       26.79       32.71      4.82 o 
  -7  14   1        0.00       -1.50      1.70 o 
  -6  14   1        1.98        4.35      1.72 o 
  -5  14   1        0.01        0.41      1.97 o 
  -4  14   1       50.26       58.76      4.50 o 
  -3  14   1      153.55      180.03      3.50 o 
  -2  14   1      131.01      141.02      4.11 o 
  -1  14   1      106.21       98.91      3.06 o 
   0  14   1      804.31      784.36      6.69 o 
   1  14   1        0.14       -0.95      1.40 o 
   2  14   1        0.03        0.47      1.42 o 
   3  14   1        5.82        7.85      1.51 o 
   4  14   1      160.07      148.17      3.37 o 
   5  14   1        1.80        2.32      1.56 o 
   6  14   1       10.67        7.82      2.17 o 
   7  14   1        9.96        7.07      2.19 o 
   8  14   1       14.37       14.80      3.32 o 
   9  14   1       72.05       64.96      6.72 o 
  -8  15   1       79.13       82.11      5.74 o 
  -7  15   1       10.98        8.85      2.33 o 
  -6  15   1       77.11       67.01      2.86 o 
  -5  15   1        5.09        6.95      1.84 o 
  -4  15   1       77.68       57.11      2.39 o 
  -3  15   1       28.78       38.06      2.11 o 
  -2  15   1       77.98       74.95      2.58 o 
  -1  15   1        2.89        1.37      1.33 o 
   0  15   1      159.67      135.81      3.28 o 
   1  15   1       70.18       81.72      2.72 o 
   2  15   1       89.58       85.04      3.19 o 
   3  15   1       10.20        4.91      1.51 o 
   4  15   1       85.13      100.16      2.96 o 
   5  15   1       40.60       42.98      2.25 o 
   6  15   1        0.02       -2.01      2.01 o 
   7  15   1       12.28       15.30      4.41 o 
   8  15   1        2.20        8.20      3.08 o 
  -7  16   1        0.49        1.10      2.38 o 
  -6  16   1        4.61        5.36      2.04 o 
  -5  16   1       38.01       56.89      2.53 o 
  -4  16   1        0.88       -1.78      1.78 o 
  -3  16   1        3.32        3.99      1.65 o 
  -2  16   1       57.17       67.81      2.59 o 
  -1  16   1        5.74        1.09      1.85 o 
   0  16   1       91.88       82.24      2.82 o 
   1  16   1       18.07        9.51      2.70 o 
   2  16   1        2.02        9.95      1.77 o 
   3  16   1        7.39        6.41      2.16 o 
   4  16   1        8.79        4.81      1.69 o 
   5  16   1       14.93       12.00      2.48 o 
   6  16   1        9.84        8.61      2.10 o 
   7  16   1        2.08        1.98      2.87 o 
  -6  17   1       10.32       14.53      3.30 o 
  -5  17   1        0.50        1.06      1.95 o 
  -4  17   1       20.15       28.23      2.22 o 
  -3  17   1       25.04       32.07      2.98 o 
  -2  17   1       31.15       29.90      2.57 o 
  -1  17   1       57.54       54.59      4.28 o 
   0  17   1       56.98       44.83      2.85 o 
   1  17   1        0.07        0.53      1.69 o 
   2  17   1        0.10        0.30      1.71 o 
   3  17   1        9.31        8.88      1.84 o 
   4  17   1        1.07        2.24      2.01 o 
   5  17   1        1.97        3.29      2.72 o 
   6  17   1        1.49        2.65      2.37 o 
  -5  18   1       93.21       83.06      5.06 o 
  -4  18   1       16.11       24.28      2.85 o 
  -3  18   1       23.49       21.35      2.41 o 
  -2  18   1       50.64       38.59      2.88 o 
  -1  18   1        4.98        0.25      2.13 o 
   0  18   1       27.13       19.99      2.59 o 
   1  18   1        2.84       -2.07      2.22 o 
   2  18   1       11.88       21.27      2.23 o 
   3  18   1        2.82       -0.02      2.04 o 
   4  18   1       36.49       41.25      3.29 o 
   5  18   1        4.54        7.74      3.75 o 
  -3  19   1       30.59       26.70      5.26 o 
  -2  19   1       41.11       47.58     10.59 o 
  -1  19   1       38.37       34.60      4.28 o 
   0  19   1        2.56       -1.06      3.13 o 
   1  19   1        6.34        4.10      3.45 o 
   2  19   1      104.43      103.81      6.22 o 
   3  19   1       43.60       41.53      4.02 o 
 -13   0   2        0.67        5.89      3.57 o 
 -12   0   2       38.84       51.01      3.59 o 
 -11   0   2        1.08       -0.67      1.90 o 
 -10   0   2       91.80       79.62      4.37 o 
  -9   0   2       79.75       64.27      3.27 o 
  -8   0   2      274.90      237.15      5.04 o 
  -7   0   2       22.10       20.28      2.17 o 
  -6   0   2      409.12      423.78      6.19 o 
  -5   0   2        0.64        0.30      1.37 o 
  -4   0   2     8210.25     8661.04     79.98 o 
  -3   0   2     2129.78     2119.22     20.41 o 
  -2   0   2        0.48       -0.04      0.44 o 
  -1   0   2     1752.03     1661.45     21.83 o 
   0   0   2    11885.89    11189.61    158.06 o 
   1   0   2      973.31     1114.59     15.23 o 
   2   0   2      207.39      216.23      4.52 o 
   3   0   2       16.13        2.57      0.61 o 
   4   0   2      211.58      299.73      7.44 o 
   5   0   2      166.76      138.10      3.01 o 
   6   0   2       27.49       32.65      1.86 o 
   7   0   2       44.08       69.68      2.74 o 
   8   0   2        3.50       12.06      3.03 o 
   9   0   2     2476.61     2303.25     34.44 o 
  10   0   2        1.32        2.56      2.44 o 
  11   0   2        0.03        2.08      2.80 o 
  12   0   2        1.97        3.03      2.97 o 
  13   0   2       23.91       24.63      4.10 o 
 -13   1   2        8.60       13.59      2.40 o 
 -12   1   2       24.21       25.78      2.35 o 
 -11   1   2        3.18        4.71      1.46 o 
 -10   1   2       61.80       57.24      2.25 o 
  -9   1   2      276.86      245.81      4.01 o 
  -8   1   2      115.30      107.11      2.48 o 
  -7   1   2       44.38       53.65      2.37 o 
  -6   1   2       81.22       76.45      1.83 o 
  -5   1   2     2208.55     2287.92     18.36 o 
  -4   1   2     1534.29     1526.82     12.78 o 
  -3   1   2      314.05      305.14      4.37 o 
  -2   1   2     2567.44     2496.40     16.75 o 
  -1   1   2     1596.49     1556.06     10.48 o 
   0   1   2     1241.54     1210.31     11.38 o 
   1   1   2      514.18      541.84      4.68 o 
   2   1   2    16454.47    16142.21    166.03 o 
   3   1   2      709.57      691.11      6.07 o 
   4   1   2      540.88      566.58      4.75 o 
   5   1   2      122.27      157.14      2.64 o 
   6   1   2       56.30       48.51      1.77 o 
   7   1   2       16.82       17.08      1.79 o 
   8   1   2     1853.82     1765.88     15.73 o 
   9   1   2      393.58      372.69      7.03 o 
  10   1   2       22.82       23.95      1.99 o 
  11   1   2       17.61       17.04      2.89 o 
  12   1   2        1.15       -2.07      2.07 o 
  13   1   2        0.63        3.56      2.42 o 
 -13   2   2        1.69        3.94      2.17 o 
 -12   2   2        0.11       -1.02      1.79 o 
 -11   2   2        5.11        3.02      1.72 o 
 -10   2   2       10.42        9.96      1.64 o 
  -9   2   2      169.22      148.01      3.07 o 
  -8   2   2      288.13      270.62      3.87 o 
  -7   2   2      262.77      256.24      3.48 o 
  -6   2   2      267.18      294.32      3.51 o 
  -5   2   2      589.23      661.96      6.41 o 
  -4   2   2     1265.39     1381.92     10.06 o 
  -3   2   2      569.45      556.33      4.09 o 
  -2   2   2       43.45       39.67      1.43 o 
  -1   2   2     5545.06     5213.53     34.38 o 
   0   2   2     2656.70     2531.23     14.93 o 
   1   2   2     5876.42     5957.36     41.62 o 
   2   2   2      189.19      194.49      5.57 o 
   3   2   2     4991.86     5097.98     29.77 o 
   4   2   2      768.22      800.52      6.29 o 
   5   2   2      653.26      680.17      5.74 o 
   6   2   2      249.46      242.73      3.55 o 
   7   2   2       41.92       35.94      1.65 o 
   8   2   2     1420.58     1377.06     12.84 o 
   9   2   2     1624.95     1552.58     14.46 o 
  10   2   2       22.11       19.43      2.31 o 
  11   2   2       11.84       15.37      5.23 o 
  12   2   2       23.20       25.84      2.84 o 
  13   2   2        0.15        1.22      2.35 o 
 -13   3   2      274.29      293.54      9.91 o 
 -12   3   2       10.84        9.31      1.99 o 
 -11   3   2       76.40       78.34      4.52 o 
 -10   3   2        9.20        7.75      1.62 o 
  -9   3   2      138.09      131.05      4.66 o 
  -8   3   2      144.97      117.12      2.96 o 
  -7   3   2      208.79      200.05      3.41 o 
  -6   3   2      111.74      105.52      2.40 o 
  -5   3   2       28.40       27.34      1.28 o 
  -4   3   2      373.09      350.59      4.10 o 
  -3   3   2       33.46       23.17      0.87 o 
  -2   3   2      285.32      310.79      2.76 o 
  -1   3   2    11045.01    10660.61     56.99 o 
   0   3   2    18747.85    18613.65    213.92 o 
   1   3   2     1991.15     2107.80     17.90 o 
   2   3   2      634.95      666.52      4.59 o 
   3   3   2       31.15       54.60      0.97 o 
   4   3   2      829.83      791.03      5.61 o 
   5   3   2        2.93        4.48      0.75 o 
   6   3   2       14.57       12.78      0.97 o 
   7   3   2       16.59       18.66      1.42 o 
   8   3   2      693.66      649.15      9.40 o 
   9   3   2      114.62      122.33      3.24 o 
  10   3   2       52.46       39.23      7.91 o 
  11   3   2       26.52       32.41      2.74 o 
  12   3   2        5.15        7.34      2.21 o 
  13   3   2        8.08        6.24      2.49 o 
 -13   4   2       10.73        7.70      2.64 o 
 -12   4   2       47.47       53.46      2.83 o 
 -11   4   2       26.92       32.40      2.32 o 
 -10   4   2       14.87       13.83      1.83 o 
  -9   4   2       80.59       83.14      2.81 o 
  -8   4   2       43.67       41.64      1.97 o 
  -7   4   2      283.59      289.94      4.18 o 
  -6   4   2        8.32        7.17      1.00 o 
  -5   4   2        4.22        3.31      0.76 o 
  -4   4   2      198.21      182.28      2.33 o 
  -3   4   2      188.73      203.63      2.72 o 
  -2   4   2      166.59      159.94      1.51 o 
  -1   4   2     2338.44     2277.78     11.60 o 
   0   4   2     5116.80     5039.36     27.55 o 
   1   4   2     3122.67     3293.54     17.87 o 
   2   4   2      281.48      300.97      2.33 o 
   3   4   2       18.56       13.83      0.60 o 
   4   4   2     7784.47     8066.40     46.85 o 
   5   4   2     1002.16     1018.15      7.18 o 
   6   4   2        1.26        1.58      0.79 o 
   7   4   2      220.35      210.70      3.07 o 
   8   4   2      184.94      211.04      3.89 o 
   9   4   2      141.83      125.09      3.97 o 
  10   4   2        2.65        2.21      3.18 o 
  11   4   2        2.60        4.73      2.14 o 
  12   4   2        5.38        7.62      4.70 o 
  13   4   2        8.45        9.30      2.73 o 
 -13   5   2       24.88       43.96      3.53 o 
 -12   5   2        4.04        5.29      1.94 o 
 -11   5   2        9.11        8.41      1.90 o 
 -10   5   2       21.53       27.52      2.07 o 
  -9   5   2       52.50       38.08      2.06 o 
  -8   5   2      668.25      626.93      7.18 o 
  -7   5   2       30.73       24.78      1.48 o 
  -6   5   2       10.32        8.60      0.96 o 
  -5   5   2     1213.51     1229.65      9.47 o 
  -4   5   2       22.77       22.97      1.21 o 
  -3   5   2      945.66      933.33      5.84 o 
  -2   5   2      624.57      699.18      6.96 o 
  -1   5   2     1070.57     1106.28      6.05 o 
   0   5   2     3627.04     3699.03     18.55 o 
   1   5   2     1129.86     1233.89      7.40 o 
   2   5   2      386.74      373.94      2.78 o 
   3   5   2     2314.50     2314.09     13.05 o 
   4   5   2        8.41       17.01      0.76 o 
   5   5   2      303.39      300.92      3.00 o 
   6   5   2       26.43       27.11      1.52 o 
   7   5   2        9.00        2.56      1.00 o 
   8   5   2      142.90      158.31      3.38 o 
   9   5   2       68.62       67.74      3.18 o 
  10   5   2        0.18       -1.80      1.80 o 
  11   5   2       93.17      103.94      6.84 o 
  12   5   2        5.48        9.01      2.39 o 
 -12   6   2       80.64       88.69      5.95 o 
 -11   6   2      196.97      182.90      4.27 o 
 -10   6   2       43.65       44.76      2.30 o 
  -9   6   2        1.97        0.44      1.34 o 
  -8   6   2       30.69       27.15      1.73 o 
  -7   6   2       28.81       30.34      1.43 o 
  -6   6   2       11.77       17.15      1.10 o 
  -5   6   2     2839.66     2968.62     20.58 o 
  -4   6   2       76.76       59.00      2.13 o 
  -3   6   2       13.95       29.82      0.88 o 
  -2   6   2        0.52        7.88      0.50 o 
  -1   6   2      157.05      122.78      1.16 o 
   0   6   2       27.21       38.17      1.31 o 
   1   6   2     1991.06     2245.90     11.81 o 
   2   6   2      452.77      483.32      3.45 o 
   3   6   2      517.35      483.35      5.29 o 
   4   6   2       82.89      113.66      2.41 o 
   5   6   2       40.18       48.15      1.59 o 
   6   6   2       12.70       16.75      0.93 o 
   7   6   2        4.24        4.12      1.02 o 
   8   6   2     1748.04     1684.39     13.15 o 
   9   6   2      182.92      179.91      4.60 o 
  10   6   2        0.27        3.64      2.41 o 
  11   6   2       63.46       78.52      5.95 o 
  12   6   2       12.40       18.26      4.22 o 
 -12   7   2      133.84      130.39      6.96 o 
 -11   7   2       20.14       17.22      2.78 o 
 -10   7   2       36.05       39.03      3.75 o 
  -9   7   2       91.23       80.15      2.82 o 
  -8   7   2       63.97       63.99      3.41 o 
  -7   7   2       24.45       19.32      1.33 o 
  -6   7   2       58.91       54.65      1.57 o 
  -5   7   2      217.78      209.09      2.34 o 
  -4   7   2      199.33      174.59      2.01 o 
  -3   7   2      245.83      280.99      2.33 o 
  -2   7   2       84.77       82.47      1.91 o 
  -1   7   2       17.62       20.68      0.64 o 
   0   7   2      133.01      119.69      1.86 o 
   1   7   2       69.41       56.09      1.18 o 
   2   7   2      612.31      633.52      4.47 o 
   3   7   2     1804.94     1852.40      9.95 o 
   4   7   2      366.83      314.68      2.84 o 
   5   7   2      369.52      348.81      3.28 o 
   6   7   2      131.63      133.32      2.01 o 
   7   7   2        6.36        4.41      0.94 o 
   8   7   2       18.11       19.03      1.87 o 
   9   7   2       47.52       39.74      2.92 o 
  10   7   2       37.96       30.62      4.43 o 
  11   7   2       20.82       21.76      3.01 o 
  12   7   2        0.07        3.11      2.71 o 
 -12   8   2        4.50        7.38      3.63 o 
 -11   8   2        0.03       -0.42      2.35 o 
 -10   8   2       41.41       37.20      3.78 o 
  -9   8   2       77.29       73.20      3.70 o 
  -8   8   2       31.25       28.94      2.05 o 
  -7   8   2        0.08        0.34      1.24 o 
  -6   8   2       18.87       19.89      1.37 o 
  -5   8   2      537.53      564.05      4.13 o 
  -4   8   2       61.05       66.47      1.30 o 
  -3   8   2      354.53      372.90      2.88 o 
  -2   8   2     2177.20     2228.81     11.87 o 
  -1   8   2     1964.91     2063.14     12.07 o 
   0   8   2     1325.73     1555.20      8.75 o 
   1   8   2     1218.07     1248.50      7.30 o 
   2   8   2      320.45      310.57      3.54 o 
   3   8   2        1.36        2.19      0.71 o 
   4   8   2      163.45      163.13      2.42 o 
   5   8   2      510.98      458.55      4.45 o 
   6   8   2       95.77       86.41      3.02 o 
   7   8   2        6.96        4.92      1.33 o 
   8   8   2      231.47      264.48      4.91 o 
   9   8   2      606.69      602.15      9.85 o 
  10   8   2        5.55        7.14      2.57 o 
  11   8   2       51.48       62.92      4.01 o 
  12   8   2       64.15       76.08      4.55 o 
 -12   9   2        0.25       -0.83      3.33 o 
 -11   9   2       15.27       14.81      3.57 o 
 -10   9   2        4.96        4.90      4.13 o 
  -9   9   2      141.80      131.35      4.37 o 
  -8   9   2      129.40      128.06      3.55 o 
  -7   9   2       68.77       63.43      2.56 o 
  -6   9   2       81.81       73.28      2.04 o 
  -5   9   2       71.88       55.23      1.77 o 
  -4   9   2     1089.89      952.31      9.05 o 
  -3   9   2       13.44       11.94      0.87 o 
  -2   9   2     1021.20      963.97      6.51 o 
  -1   9   2      217.87      187.30      2.67 o 
   0   9   2      108.53      127.60      1.75 o 
   1   9   2      852.75      944.55      5.96 o 
   2   9   2      770.49      784.12      5.19 o 
   3   9   2       70.78       77.35      1.86 o 
   4   9   2      127.02      113.90      2.21 o 
   5   9   2      151.57      152.47      2.58 o 
   6   9   2        6.96        7.96      1.16 o 
   7   9   2       90.28       97.61      2.65 o 
   8   9   2      152.02      140.17      3.25 o 
   9   9   2       35.52       32.88      2.50 o 
  10   9   2        0.04       -1.47      2.43 o 
  11   9   2        1.15        5.51      2.64 o 
 -11  10   2       10.06       17.24      7.50 o 
 -10  10   2       47.74       57.18      3.06 o 
  -9  10   2        3.13        0.97      1.50 o 
  -8  10   2       16.31       16.97      1.76 o 
  -7  10   2       11.84       21.13      1.63 o 
  -6  10   2      255.45      285.74      4.73 o 
  -5  10   2        6.79        6.00      1.10 o 
  -4  10   2       86.89       89.49      2.58 o 
  -3  10   2      236.69      208.56      2.99 o 
  -2  10   2       24.08       35.44      1.47 o 
  -1  10   2      432.11      424.77      3.99 o 
   0  10   2      854.85      866.98      6.40 o 
   1  10   2      250.31      235.40      2.86 o 
   2  10   2       61.14       68.82      1.91 o 
   3  10   2       15.98       14.94      1.17 o 
   4  10   2       79.04       80.95      2.03 o 
   5  10   2      414.27      392.37      4.28 o 
   6  10   2      206.29      211.33      3.16 o 
   7  10   2       12.96       19.02      1.86 o 
   8  10   2      171.93      162.97      3.56 o 
   9  10   2      179.37      168.06      4.48 o 
  10  10   2       56.66       73.22      8.68 o 
  11  10   2        0.03       -0.11      2.52 o 
 -11  11   2        4.58        9.08      3.99 o 
 -10  11   2        4.75        5.87      2.67 o 
  -9  11   2       33.16       41.14      2.66 o 
  -8  11   2        8.10       13.69      1.72 o 
  -7  11   2       71.95       68.05      2.80 o 
  -6  11   2      224.14      199.65      4.08 o 
  -5  11   2        2.53        2.12      1.39 o 
  -4  11   2       35.33       27.94      1.55 o 
  -3  11   2        7.68       12.50      1.28 o 
  -2  11   2        1.63        3.29      1.14 o 
  -1  11   2      254.85      323.39      3.57 o 
   0  11   2     1582.19     1630.40     10.65 o 
   1  11   2       17.95       12.00      1.18 o 
   2  11   2        4.04        5.13      1.27 o 
   3  11   2      130.33      127.80      3.05 o 
   4  11   2      319.74      320.62      4.42 o 
   5  11   2       47.39       51.19      1.80 o 
   6  11   2       63.24       54.57      2.76 o 
   7  11   2       21.08       28.52      1.90 o 
   8  11   2      167.56      160.03      4.27 o 
   9  11   2        0.31        1.15      1.99 o 
  10  11   2        2.85        1.95      6.42 o 
  11  11   2        8.96       14.72      3.21 o 
 -10  12   2       21.30       28.43      5.29 o 
  -9  12   2       12.57        9.17      2.33 o 
  -8  12   2       93.53      105.40      3.92 o 
  -7  12   2       20.85       22.33      2.30 o 
  -6  12   2       42.51       43.47      2.23 o 
  -5  12   2       31.00       28.28      2.44 o 
  -4  12   2      190.08      170.78      3.49 o 
  -3  12   2       18.81       14.98      1.38 o 
  -2  12   2       73.22       59.48      1.97 o 
  -1  12   2       67.18       69.59      2.26 o 
   0  12   2      540.97      520.24      4.85 o 
   1  12   2        0.58        2.69      1.85 o 
   2  12   2      241.17      238.16      3.95 o 
   3  12   2        2.54        4.07      1.32 o 
   4  12   2      287.55      268.27      4.24 o 
   5  12   2       13.55       17.56      1.72 o 
   6  12   2        2.60        6.69      2.18 o 
   7  12   2        3.48        2.30      2.93 o 
   8  12   2        1.39        4.17      1.99 o 
   9  12   2        3.73        3.41      2.23 o 
  10  12   2        2.72        7.98      2.93 o 
 -10  13   2        1.07       -4.28      4.28 o 
  -9  13   2      122.69      149.84      6.10 o 
  -8  13   2        1.81        0.32      2.00 o 
  -7  13   2       21.28       19.13      2.34 o 
  -6  13   2       14.15       18.18      1.91 o 
  -5  13   2      142.59      146.82      3.55 o 
  -4  13   2      188.79      177.90      3.74 o 
  -3  13   2        2.47        4.23      1.35 o 
  -2  13   2        7.05       11.84      1.63 o 
  -1  13   2        5.24        5.24      1.20 o 
   0  13   2      519.79      477.10      4.74 o 
   1  13   2        3.16        2.71      1.41 o 
   2  13   2      286.48      326.31      4.38 o 
   3  13   2       19.03       13.46      1.57 o 
   4  13   2       76.73       67.87      2.38 o 
   5  13   2       61.68       57.67      2.91 o 
   6  13   2        1.04        5.43      1.96 o 
   7  13   2        0.80        0.82      1.92 o 
   8  13   2       13.46       12.03      3.01 o 
   9  13   2        9.23       13.20      3.29 o 
  -9  14   2       97.12       97.75      5.38 o 
  -8  14   2       13.07       10.19      2.41 o 
  -7  14   2       75.23       72.32      3.44 o 
  -6  14   2      157.91      176.10      4.00 o 
  -5  14   2      247.95      236.00      4.99 o 
  -4  14   2       26.54       21.40      1.89 o 
  -3  14   2        1.47        6.88      1.75 o 
  -2  14   2       12.79       21.93      1.68 o 
  -1  14   2        3.71        3.97      1.29 o 
   0  14   2       15.42       23.43      1.82 o 
   1  14   2       53.75       47.85      2.16 o 
   2  14   2        0.12       -0.43      1.38 o 
   3  14   2       29.55       23.12      1.73 o 
   4  14   2      115.43      131.27      3.13 o 
   5  14   2      157.12      154.98      3.78 o 
   6  14   2       43.84       51.40      2.98 o 
   7  14   2        9.31       14.28      2.99 o 
   8  14   2       90.95       98.65      5.28 o 
   9  14   2      130.23      125.29      5.92 o 
  -8  15   2      129.88      132.77      5.96 o 
  -7  15   2       79.44       84.20      4.34 o 
  -6  15   2        1.22        0.96      1.78 o 
  -5  15   2        1.61       -0.30      1.66 o 
  -4  15   2       20.06       24.84      1.91 o 
  -3  15   2        0.59       -1.33      1.43 o 
  -2  15   2        1.34        1.91      1.50 o 
  -1  15   2        1.21        2.25      1.67 o 
   0  15   2       47.22       42.93      2.22 o 
   1  15   2        4.27        0.04      1.49 o 
   2  15   2       83.83       84.47      2.81 o 
   3  15   2       64.80       67.31      2.45 o 
   4  15   2      172.84      160.55      3.45 o 
   5  15   2       10.56        9.72      1.99 o 
   6  15   2        0.42        2.02      1.85 o 
   7  15   2        0.78        0.69      2.78 o 
   8  15   2        9.39        8.57      3.20 o 
  -7  16   2       59.82       59.26      3.51 o 
  -6  16   2       16.69       18.22      2.23 o 
  -5  16   2        1.85        2.17      1.87 o 
  -4  16   2       21.02       16.15      1.91 o 
  -3  16   2        3.54        0.91      1.92 o 
  -2  16   2       46.34       53.86      2.35 o 
  -1  16   2       53.46       61.29      2.93 o 
   0  16   2      186.56      191.09      3.82 o 
   1  16   2      145.34      140.86      3.46 o 
   2  16   2       56.18       63.99      2.96 o 
   3  16   2        0.02       -1.57      1.57 o 
   4  16   2       40.28       39.05      2.55 o 
   5  16   2      134.53      131.60      3.94 o 
   6  16   2      109.61      112.84      4.43 o 
   7  16   2        0.09       -0.34      2.78 o 
  -6  17   2        0.13        2.50      2.34 o 
  -5  17   2       33.03       52.80      2.86 o 
  -4  17   2       25.11       13.73      1.97 o 
  -3  17   2        2.59        3.20      1.76 o 
  -2  17   2        1.06        2.86      2.73 o 
  -1  17   2      118.90      145.36      4.23 o 
   0  17   2       77.93       65.89      2.74 o 
   1  17   2        0.07       -1.28      1.68 o 
   2  17   2        0.00       -1.63      1.63 o 
   3  17   2        4.91        5.03      2.08 o 
   4  17   2       16.73       25.18      2.48 o 
   5  17   2       14.05       15.79      3.37 o 
   6  17   2        0.63        1.15      2.97 o 
  -5  18   2        0.55       -0.96      2.36 o 
  -4  18   2        0.02       -2.24      2.24 o 
  -3  18   2        9.34        4.43      3.15 o 
  -2  18   2        0.08       -0.03      2.17 o 
  -1  18   2       59.28       45.61      3.07 o 
   0  18   2      109.10       93.74      3.74 o 
   1  18   2        4.33        6.94      2.60 o 
   2  18   2        3.40       -1.96      1.96 o 
   3  18   2        2.46       -0.07      2.39 o 
   4  18   2       22.03       21.24      4.92 o 
   5  18   2       22.39       25.73      3.70 o 
  -2  19   2       27.10       18.31      4.73 o 
  -1  19   2        7.17        8.14      3.50 o 
   0  19   2       49.42       38.04      4.43 o 
   1  19   2        0.71        1.91      3.37 o 
   2  19   2        5.21        3.80      5.53 o 
 -13   1   3      172.95      217.17      5.36 o 
 -12   1   3        0.00        1.08      1.60 o 
 -11   1   3        2.15        4.75      1.52 o 
 -10   1   3       85.91       95.11      2.72 o 
  -9   1   3      197.28      173.38      4.31 o 
  -8   1   3      305.30      299.69      4.07 o 
  -7   1   3      110.10      105.42      2.82 o 
  -6   1   3        1.62        9.38      0.90 o 
  -5   1   3     1998.19     2193.14     15.56 o 
  -4   1   3       16.91       22.63      0.93 o 
  -3   1   3      308.34      285.83      3.15 o 
  -2   1   3       15.52       22.42      1.13 o 
  -1   1   3      875.87      757.67      6.23 o 
   0   1   3     3085.30     3253.30     29.78 o 
   1   1   3    13166.52    13038.91     86.05 o 
   2   1   3      114.31       95.79      2.51 o 
   3   1   3      118.77      120.60      2.06 o 
   4   1   3      673.56      678.78      6.55 o 
   5   1   3      475.51      556.63      4.96 o 
   6   1   3      108.00      101.29      2.82 o 
   7   1   3        1.94        0.60      1.03 o 
   8   1   3       47.52       50.35      2.31 o 
   9   1   3      319.34      323.19      6.35 o 
  10   1   3       40.27       37.11      2.65 o 
  11   1   3        5.88        7.42      2.10 o 
  12   1   3       28.93       31.38      3.36 o 
  13   1   3        7.89        8.42      2.65 o 
 -13   2   3        0.25       -1.26      2.08 o 
 -12   2   3        0.23       -0.85      1.83 o 
 -11   2   3        4.94        3.84      1.75 o 
 -10   2   3       35.62       31.70      1.90 o 
  -9   2   3        6.66        5.57      1.86 o 
  -8   2   3       72.61       72.50      2.68 o 
  -7   2   3      976.76      970.51      8.33 o 
  -6   2   3       72.15       66.61      4.46 o 
  -5   2   3      410.09      469.16      4.51 o 
  -4   2   3     2776.52     2872.59     19.60 o 
  -3   2   3     2351.32     2323.05     15.86 o 
  -2   2   3     1103.23     1021.00      6.62 o 
  -1   2   3    17112.34    16427.68     96.84 o 
   0   2   3     1265.90     1184.52      8.19 o 
   1   2   3     2642.44     2692.80     15.95 o 
   2   2   3     9152.25     9259.59     60.58 o 
   3   2   3      114.61      131.14      2.16 o 
   4   2   3     2883.74     3183.87     21.41 o 
   5   2   3     2868.77     2910.75     19.96 o 
   6   2   3       79.16       74.48      1.80 o 
   7   2   3       28.14       44.93      2.45 o 
   8   2   3      276.54      258.58      4.28 o 
   9   2   3      878.50      816.67     11.06 o 
  10   2   3       14.35       18.37      2.23 o 
  11   2   3        9.60        9.51      2.23 o 
  12   2   3        2.07        1.32      2.14 o 
  13   2   3       25.80       19.33      2.97 o 
 -13   3   3       11.65       18.03      2.43 o 
 -12   3   3       59.74       64.49      3.04 o 
 -11   3   3       58.74       70.22      3.04 o 
 -10   3   3      223.37      231.43     13.05 o 
  -9   3   3       60.72       51.73      2.41 o 
  -8   3   3       30.23       23.18      1.52 o 
  -7   3   3       19.98       14.86      2.16 o 
  -6   3   3      351.29      328.75      4.28 o 
  -5   3   3      620.49      657.67      5.76 o 
  -4   3   3       44.90       42.82      1.17 o 
  -3   3   3        0.27        2.73      1.47 o 
  -2   3   3      287.13      275.25      2.60 o 
  -1   3   3     3844.48     3887.63     22.82 o 
   0   3   3    11462.95    11254.96     55.85 o 
   1   3   3    12476.49    12655.65     67.91 o 
   2   3   3     2326.47     2425.71     14.64 o 
   3   3   3      126.99      154.87      1.73 o 
   4   3   3     1420.87     1489.23     10.75 o 
   5   3   3      244.11      212.15      2.73 o 
   6   3   3      306.58      321.64      3.67 o 
   7   3   3       39.23       48.49      1.74 o 
   8   3   3      592.45      530.89      6.50 o 
   9   3   3        0.00        1.14      1.88 o 
  10   3   3       14.01        9.90      2.53 o 
  11   3   3       18.46       16.23      2.44 o 
  12   3   3       38.71       34.77      4.52 o 
  13   3   3       15.03        8.93      2.68 o 
 -13   4   3       10.18        8.62      2.20 o 
 -12   4   3      207.92      227.10      4.98 o 
 -11   4   3       57.21       55.83      2.73 o 
 -10   4   3      236.70      207.91      4.21 o 
  -9   4   3        1.78        0.00      2.20 o 
  -8   4   3       73.78       64.99      2.39 o 
  -7   4   3       75.99       76.01      2.26 o 
  -6   4   3       24.14       24.47      1.34 o 
  -5   4   3       33.53       39.54      1.79 o 
  -4   4   3     3465.67     3684.18     24.81 o 
  -3   4   3      105.47       86.64      1.49 o 
  -2   4   3        2.34        0.90      0.39 o 
  -1   4   3      112.04      139.31      2.28 o 
   0   4   3     2701.75     2764.86     13.97 o 
   1   4   3      702.59      723.72      4.37 o 
   2   4   3      179.67      151.11      2.08 o 
   3   4   3     2294.43     2319.38     12.99 o 
   4   4   3     1009.30     1228.42      7.52 o 
   5   4   3        0.46        3.80      0.71 o 
   6   4   3      294.74      320.08      3.69 o 
   7   4   3        9.71       16.43      1.22 o 
   8   4   3      148.02      158.48      4.21 o 
   9   4   3      897.16      871.69     11.53 o 
  10   4   3      102.19      106.89      3.93 o 
  11   4   3        5.75        7.43      2.22 o 
  12   4   3       24.64       27.77      3.18 o 
  13   4   3       26.46       30.45      3.42 o 
 -13   5   3        0.00        1.21      2.10 o 
 -12   5   3       33.70       39.71      2.61 o 
 -11   5   3        0.00        1.21      1.71 o 
 -10   5   3      100.19       94.95      3.18 o 
  -9   5   3      131.20      128.09      3.35 o 
  -8   5   3      388.69      354.28      5.06 o 
  -7   5   3      155.83      139.11      3.08 o 
  -6   5   3       35.92       34.61      1.43 o 
  -5   5   3     2543.08     2593.13     18.24 o 
  -4   5   3      973.29      980.67      7.69 o 
  -3   5   3     1282.61     1277.57      9.32 o 
  -2   5   3     4993.11     5047.47     29.66 o 
  -1   5   3     3966.69     3884.01     19.46 o 
   0   5   3       24.51       39.55      0.74 o 
   1   5   3      964.78      986.41      5.59 o 
   2   5   3       29.25       26.19      1.24 o 
   3   5   3      331.95      336.22      2.74 o 
   4   5   3      359.70      355.85      2.98 o 
   5   5   3        7.46        7.95      0.72 o 
   6   5   3      364.94      334.38      3.48 o 
   7   5   3      204.69      204.98      3.10 o 
   8   5   3     1194.88     1140.40     11.19 o 
   9   5   3        6.98       10.89      3.75 o 
  10   5   3       29.62       30.58      2.51 o 
  11   5   3      116.28      124.59      4.35 o 
  12   5   3        0.67        1.08      2.22 o 
 -12   6   3        0.47       -0.03      2.56 o 
 -11   6   3       37.34       39.64      4.36 o 
 -10   6   3       15.86       23.32      2.01 o 
  -9   6   3       18.37       16.56      1.70 o 
  -8   6   3       10.02        6.33      1.48 o 
  -7   6   3        1.36        0.86      0.95 o 
  -6   6   3      363.27      366.21      4.14 o 
  -5   6   3       80.26       82.09      1.86 o 
  -4   6   3        0.01        1.06      0.82 o 
  -3   6   3      321.66      319.97      2.69 o 
  -2   6   3      525.70      613.98      3.90 o 
  -1   6   3      893.03      807.76      5.09 o 
   0   6   3      473.41      469.32      3.26 o 
   1   6   3      565.05      649.46      4.16 o 
   2   6   3       90.16      105.17      1.41 o 
   3   6   3      886.37      913.92      5.89 o 
   4   6   3       82.35       87.58      1.74 o 
   5   6   3       74.89       62.98      1.41 o 
   6   6   3       95.61       91.58      1.70 o 
   7   6   3      102.03       94.29      2.37 o 
   8   6   3      388.04      382.58      4.76 o 
   9   6   3      832.18      792.25      8.96 o 
  10   6   3        2.72        4.25      2.27 o 
  11   6   3       21.72       30.93      3.17 o 
  12   6   3        9.59       12.55      4.10 o 
 -12   7   3        0.22        1.68      2.56 o 
 -11   7   3        0.09        1.40      2.27 o 
 -10   7   3        3.24        4.39      3.54 o 
  -9   7   3       35.58       32.70      1.98 o 
  -8   7   3        3.07        0.83      1.27 o 
  -7   7   3       43.69       32.38      1.56 o 
  -6   7   3       58.97       44.91      1.45 o 
  -5   7   3     1131.22     1100.37      7.91 o 
  -4   7   3       18.59       22.89      0.99 o 
  -3   7   3      817.11      859.77      5.29 o 
  -2   7   3        8.47       12.87      0.93 o 
  -1   7   3      661.52      727.05      4.13 o 
   0   7   3     3245.93     3321.85     15.93 o 
   1   7   3     1236.49     1279.20      7.32 o 
   2   7   3      423.03      406.69      2.98 o 
   3   7   3      304.82      319.58      2.77 o 
   4   7   3      207.36      160.07      1.98 o 
   5   7   3       53.53       63.48      2.22 o 
   6   7   3      338.06      347.02      3.32 o 
   7   7   3      299.28      253.04      3.82 o 
   8   7   3      415.55      413.92      9.07 o 
   9   7   3      103.41      101.98      5.03 o 
  10   7   3        0.15        2.76      2.27 o 
  11   7   3       13.86       16.95      2.87 o 
  12   7   3       14.18       15.92      3.18 o 
 -12   8   3       37.17       34.68      4.52 o 
 -11   8   3        8.23        4.11      2.47 o 
 -10   8   3      182.66      173.78      5.27 o 
  -9   8   3      251.21      224.90      8.83 o 
  -8   8   3        1.11        0.91      1.43 o 
  -7   8   3       23.06       22.89      1.56 o 
  -6   8   3      270.61      267.26      3.15 o 
  -5   8   3      157.66      175.75      3.23 o 
  -4   8   3       68.99       66.10      1.31 o 
  -3   8   3      183.39      193.07      1.97 o 
  -2   8   3        3.53        0.56      0.50 o 
  -1   8   3        0.74        3.50      0.48 o 
   0   8   3     2900.47     2934.33     20.85 o 
   1   8   3        0.39        1.49      0.64 o 
   2   8   3      367.00      398.26      3.14 o 
   3   8   3      563.01      604.96      5.11 o 
   4   8   3      284.41      302.86      4.81 o 
   5   8   3      113.76      100.62      2.94 o 
   6   8   3        1.42        0.47      0.95 o 
   7   8   3      392.41      392.14      4.99 o 
   8   8   3        6.88        7.75      1.80 o 
   9   8   3       25.94       24.88      2.93 o 
  10   8   3       57.46       57.04      3.61 o 
  11   8   3       13.63       14.63      3.12 o 
  12   8   3        0.02        1.15      2.89 o 
 -11   9   3       29.73       28.72      3.20 o 
 -10   9   3        0.78        0.72      3.12 o 
  -9   9   3       42.93       47.42      5.29 o 
  -8   9   3      178.05      164.56      4.62 o 
  -7   9   3       14.58        8.97      1.59 o 
  -6   9   3        0.29        2.10      1.12 o 
  -5   9   3      525.58      506.48      5.47 o 
  -4   9   3      227.70      188.01      2.57 o 
  -3   9   3        0.25        0.30      0.70 o 
  -2   9   3       63.32       47.85      1.27 o 
  -1   9   3      306.08      352.02      3.20 o 
   0   9   3      399.85      444.77      4.05 o 
   1   9   3      812.05      908.08      6.20 o 
   2   9   3      103.89      128.56      2.24 o 
   3   9   3      501.09      484.82      4.54 o 
   4   9   3      231.26      209.10      2.91 o 
   5   9   3      111.10      122.69      2.36 o 
   6   9   3      195.69      185.08      3.36 o 
   7   9   3       42.13       36.05      2.24 o 
   8   9   3      475.99      453.76      6.66 o 
   9   9   3      141.75      142.62      4.02 o 
  10   9   3        7.36        7.05      2.74 o 
  11   9   3       61.29       66.81      8.33 o 
 -11  10   3        0.90        0.66      2.48 o 
 -10  10   3       49.39       56.55      3.52 o 
  -9  10   3       11.34        9.85      1.92 o 
  -8  10   3       23.65       20.61      1.81 o 
  -7  10   3        2.03        5.44      1.58 o 
  -6  10   3      169.20      189.51      3.03 o 
  -5  10   3      394.38      404.15      3.96 o 
  -4  10   3       57.29       59.79      1.82 o 
  -3  10   3       29.43       41.40      1.57 o 
  -2  10   3       13.91       20.04      1.27 o 
  -1  10   3       16.92        5.71      0.97 o 
   0  10   3       16.61       18.45      1.14 o 
   1  10   3        0.08        0.37      0.92 o 
   2  10   3      235.90      234.69      2.85 o 
   3  10   3       50.03       51.67      1.60 o 
   4  10   3      732.70      722.86      6.20 o 
   5  10   3       49.47       47.12      1.72 o 
   6  10   3        3.47        3.88      1.32 o 
   7  10   3        0.00        0.30      1.32 o 
   8  10   3       62.36       67.13      3.03 o 
   9  10   3      154.88      165.43      4.47 o 
  10  10   3       27.76       29.83      3.48 o 
  11  10   3       16.15       11.39      3.16 o 
 -11  11   3        0.54       -0.02      2.66 o 
 -10  11   3        0.14       -0.44      1.98 o 
  -9  11   3        8.55        4.02      1.70 o 
  -8  11   3        6.64        6.35      1.58 o 
  -7  11   3       60.07       60.29      2.38 o 
  -6  11   3      128.57      132.64      3.01 o 
  -5  11   3        1.70       -0.19      1.13 o 
  -4  11   3       13.39       12.29      1.31 o 
  -3  11   3       30.92       38.14      1.62 o 
  -2  11   3      313.89      266.93      3.92 o 
  -1  11   3        0.39       -0.93      0.98 o 
   0  11   3        5.28        4.82      1.08 o 
   1  11   3      307.88      320.24      4.02 o 
   2  11   3      927.63      907.76     11.05 o 
   3  11   3     1462.36     1350.91     10.26 o 
   4  11   3      192.25      183.68      3.06 o 
   5  11   3       15.71       15.91      1.58 o 
   6  11   3       67.59       63.43      2.43 o 
   7  11   3        1.72        2.85      1.96 o 
   8  11   3       25.10       27.67      2.42 o 
   9  11   3        3.25        3.21      2.04 o 
  10  11   3        0.55        0.57      2.58 o 
 -10  12   3       48.07       56.95      8.36 o 
  -9  12   3        2.36        4.13      2.88 o 
  -8  12   3        9.88       14.44      2.24 o 
  -7  12   3        0.65        2.09      1.83 o 
  -6  12   3        4.87        4.21      1.83 o 
  -5  12   3       43.42       29.51      1.91 o 
  -4  12   3      199.86      135.64      2.77 o 
  -3  12   3        5.56        3.98      1.19 o 
  -2  12   3       28.02       36.10      1.69 o 
  -1  12   3      157.93      176.86      2.82 o 
   0  12   3        1.60        8.14      1.19 o 
   1  12   3      458.72      455.86      5.11 o 
   2  12   3      325.80      349.27      5.11 o 
   3  12   3      269.16      242.94      3.66 o 
   4  12   3        2.09        2.47      1.28 o 
   5  12   3        3.18        6.43      2.33 o 
   6  12   3       20.14       17.22      2.10 o 
   7  12   3       19.77       19.38      3.53 o 
   8  12   3        3.88        6.95      2.09 o 
   9  12   3      201.34      191.35      5.15 o 
  10  12   3        1.85        3.13      2.84 o 
  -9  13   3       36.67       34.69      3.06 o 
  -8  13   3       31.86       29.02      2.78 o 
  -7  13   3        2.09        5.12      2.03 o 
  -6  13   3       58.79       53.99      2.94 o 
  -5  13   3        6.53        8.65      1.70 o 
  -4  13   3      176.89      159.93      3.58 o 
  -3  13   3       18.11       19.04      1.53 o 
  -2  13   3       23.82       26.54      1.53 o 
  -1  13   3       23.41       21.29      1.48 o 
   0  13   3       56.11       53.80      2.13 o 
   1  13   3        9.64        7.35      1.74 o 
   2  13   3      132.27      114.61      2.78 o 
   3  13   3      313.53      289.03      5.62 o 
   4  13   3       10.29       10.04      1.72 o 
   5  13   3       33.16       33.17      2.16 o 
   6  13   3        0.00       -1.01      2.31 o 
   7  13   3       65.06       76.53      4.23 o 
   8  13   3       39.03       36.16      4.05 o 
   9  13   3       17.93       20.29      3.48 o 
  -9  14   3       90.72       93.97      6.28 o 
  -8  14   3       20.04       21.82      2.75 o 
  -7  14   3       16.63       15.71      2.39 o 
  -6  14   3       60.04       66.83      4.28 o 
  -5  14   3      103.68       92.65      3.18 o 
  -4  14   3       13.41       16.54      2.68 o 
  -3  14   3       31.67       32.87      1.69 o 
  -2  14   3        6.64        5.82      1.31 o 
  -1  14   3        0.07        0.22      1.43 o 
   0  14   3      390.07      387.17      5.01 o 
   1  14   3       60.72       65.32      2.40 o 
   2  14   3      216.56      215.31      3.82 o 
   3  14   3        1.94        2.66      1.49 o 
   4  14   3      180.24      181.69      3.95 o 
   5  14   3       43.85       41.67      2.44 o 
   6  14   3       25.88       29.76      6.75 o 
   7  14   3       62.23       65.74      5.95 o 
   8  14   3       20.18       19.25      4.58 o 
   9  14   3        6.46        6.07      3.17 o 
  -8  15   3       19.06       26.17      3.68 o 
  -7  15   3        0.75        0.06      2.27 o 
  -6  15   3      106.18      118.11      5.63 o 
  -5  15   3       24.73       19.13      2.05 o 
  -4  15   3       24.10       21.96      2.12 o 
  -3  15   3        0.10       -1.45      1.45 o 
  -2  15   3       23.12       13.66      1.50 o 
  -1  15   3       12.43        9.44      1.68 o 
   0  15   3       21.81       19.90      1.86 o 
   1  15   3       14.93       10.06      1.74 o 
   2  15   3       18.30       19.20      1.88 o 
   3  15   3       15.37       20.95      2.14 o 
   4  15   3       28.34       22.73      2.22 o 
   5  15   3        0.74        2.76      1.87 o 
   6  15   3        0.37        6.47      2.31 o 
   7  15   3       77.17       85.77      5.23 o 
   8  15   3      182.03      206.16      7.61 o 
  -7  16   3        2.21       -0.82      2.93 o 
  -6  16   3       50.68       54.89      3.44 o 
  -5  16   3        2.60       -0.47      1.85 o 
  -4  16   3       54.70       53.65      2.44 o 
  -3  16   3        0.58       -1.50      1.50 o 
  -2  16   3       96.87       81.89      3.26 o 
  -1  16   3      184.20      183.85      3.85 o 
   0  16   3      113.30      126.23      3.36 o 
   1  16   3        6.13        0.17      1.73 o 
   2  16   3       36.81       33.83      2.22 o 
   3  16   3        3.22        0.72      1.86 o 
   4  16   3        0.97       -1.81      1.81 o 
   5  16   3        0.00       -2.22      2.22 o 
   6  16   3        0.56       -2.83      2.83 o 
   7  16   3       11.96        8.41      6.63 o 
  -6  17   3        3.33        6.94      3.48 o 
  -5  17   3       34.10       48.63      2.89 o 
  -4  17   3       33.59       38.11      2.35 o 
  -3  17   3       13.99       22.85      4.51 o 
  -2  17   3        3.01        0.25      2.34 o 
  -1  17   3       53.58       44.41      2.87 o 
   0  17   3      140.38      129.10      4.10 o 
   1  17   3        6.89        6.22      1.90 o 
   2  17   3        0.02       -0.59      1.87 o 
   3  17   3        0.34        0.02      1.94 o 
   4  17   3        1.72        0.58      2.03 o 
   5  17   3        6.94        2.56      3.14 o 
   6  17   3        3.51        3.19      3.12 o 
  -5  18   3       72.87       78.52      7.02 o 
  -4  18   3       13.11        1.76      3.09 o 
  -3  18   3        4.75       10.02      3.30 o 
  -2  18   3       45.06       54.16      3.12 o 
  -1  18   3       17.81       16.77      2.56 o 
   0  18   3        0.08        2.06      1.94 o 
   1  18   3       28.09       25.30      2.30 o 
   2  18   3       45.32       41.09      3.44 o 
   3  18   3       15.39       12.88      4.09 o 
   4  18   3       29.14       23.43      4.49 o 
  -2  19   3        0.00       -1.34      3.22 o 
  -1  19   3        0.45        1.50      6.28 o 
   0  19   3        6.04        0.39      4.73 o 
   1  19   3       49.39       40.15      4.00 o 
   2  19   3       41.08       45.19      9.01 o 
 -13   0   4       25.42       35.82      3.52 o 
 -12   0   4       52.49       59.54      3.67 o 
 -11   0   4        6.23        5.84      2.21 o 
 -10   0   4      136.74      110.16      4.30 o 
  -9   0   4       63.26       52.72      3.04 o 
  -8   0   4      384.85      358.31      6.37 o 
  -7   0   4      930.83      934.94     12.79 o 
  -6   0   4        6.41       14.64      2.50 o 
  -5   0   4      866.22      899.50     15.08 o 
  -4   0   4        0.31        2.86      2.62 o 
  -3   0   4      854.10      737.39     12.14 o 
  -1   0   4     8897.75     8346.22    109.51 o 
   0   0   4      912.43      902.15      9.04 o 
   1   0   4     2015.54     2008.53     19.65 o 
   2   0   4      970.55      996.75     14.87 o 
   3   0   4       17.61        9.16      0.97 o 
   4   0   4     9848.36    10828.26    137.56 o 
   5   0   4      527.53      490.71     11.87 o 
   6   0   4       73.17       87.21      4.52 o 
   7   0   4       53.99       48.84      3.63 o 
   8   0   4      544.35      484.46     10.89 o 
   9   0   4      312.72      295.47      8.51 o 
  10   0   4       39.40       39.62      3.93 o 
  11   0   4      109.95      104.93      6.13 o 
  12   0   4        5.02        7.97      3.33 o 
  13   0   4      134.54      140.33      7.61 o 
 -13   1   4        0.25       -0.28      2.05 o 
 -12   1   4       43.30       40.86      3.00 o 
 -11   1   4        3.87        8.53      1.65 o 
 -10   1   4      175.50      158.29      3.44 o 
  -9   1   4       31.39       31.61      1.88 o 
  -8   1   4      161.15      161.43      3.04 o 
  -7   1   4      464.06      431.17      4.79 o 
  -6   1   4       40.29       33.88      1.37 o 
  -5   1   4     1372.68     1412.45     12.60 o 
  -4   1   4     2744.23     2930.22     20.02 o 
  -3   1   4     1399.66     1365.25      9.83 o 
  -2   1   4      152.20      135.43      1.60 o 
  -1   1   4     5857.43     5953.47     48.41 o 
   0   1   4       28.79       36.40      0.91 o 
   1   1   4      246.94      249.96      1.94 o 
   2   1   4       36.04       47.30      1.13 o 
   3   1   4     4826.57     5143.66     33.65 o 
   4   1   4     2506.18     2771.08     18.76 o 
   5   1   4       20.59       28.41      1.50 o 
   6   1   4      127.09      126.93      2.67 o 
   7   1   4        1.80        1.80      1.57 o 
   8   1   4      665.56      616.13      9.00 o 
   9   1   4      320.31      313.17      6.99 o 
  10   1   4        3.63        2.97      1.97 o 
  11   1   4       11.66       13.31      2.71 o 
  12   1   4        4.21        3.92      3.57 o 
  13   1   4       20.44       23.95      4.34 o 
 -13   2   4      128.28      132.98      4.27 o 
 -12   2   4       15.57       13.34      2.13 o 
 -11   2   4        7.16        8.90      1.64 o 
 -10   2   4       23.93       18.54      1.91 o 
  -9   2   4       79.15       68.27      2.36 o 
  -8   2   4       15.84       17.24      1.75 o 
  -7   2   4       37.53       48.61      2.79 o 
  -6   2   4        1.36        3.74      0.83 o 
  -5   2   4      515.55      528.30      4.97 o 
  -4   2   4      200.32      229.60      3.06 o 
  -3   2   4      500.59      514.51      4.09 o 
  -2   2   4     1414.15     1348.39      8.58 o 
  -1   2   4    14737.45    14494.44     85.52 o 
   0   2   4        5.53        4.18      0.58 o 
   1   2   4     2818.25     2790.80     15.16 o 
   2   2   4     3352.74     3336.25     19.88 o 
   3   2   4     3567.19     3894.07     25.85 o 
   4   2   4      183.11      151.12      1.87 o 
   5   2   4      245.52      295.62      3.28 o 
   6   2   4        0.27       -0.80      0.80 o 
   7   2   4      296.82      270.29      3.54 o 
   8   2   4       40.16       34.85      4.25 o 
   9   2   4      354.29      344.17      6.58 o 
  10   2   4       26.10       27.39      2.56 o 
  11   2   4       18.85       21.23      2.54 o 
  12   2   4        3.11        5.21      2.51 o 
  13   2   4       25.57       23.96      3.21 o 
 -13   3   4       20.82       27.69      2.67 o 
 -12   3   4        0.40       -1.24      1.78 o 
 -11   3   4       52.34       55.37      2.75 o 
 -10   3   4       13.01        8.55      1.72 o 
  -9   3   4       19.19       18.19      1.57 o 
  -8   3   4       79.69       77.98      2.28 o 
  -7   3   4      129.22      116.50      2.45 o 
  -6   3   4      496.97      503.53      5.07 o 
  -5   3   4     1257.59     1299.18     10.00 o 
  -4   3   4     1964.57     2009.97     12.84 o 
  -3   3   4     1649.71     1629.33     10.44 o 
  -2   3   4      106.56      119.78      1.79 o 
  -1   3   4      143.64      137.80      1.52 o 
   0   3   4     1479.42     1547.62      9.78 o 
   1   3   4        4.52        4.81      0.47 o 
   2   3   4      242.44      261.51      3.45 o 
   3   3   4     3560.03     3855.85     25.62 o 
   4   3   4     2072.31     2157.98     15.04 o 
   5   3   4      677.18      685.87      6.56 o 
   6   3   4      774.85      770.30      6.68 o 
   7   3   4      469.35      460.49      6.30 o 
   8   3   4        0.00        4.79      1.91 o 
   9   3   4      722.80      625.37     11.57 o 
  10   3   4        9.03        9.71      2.07 o 
  11   3   4        0.06        0.02      2.12 o 
  12   3   4       37.11       38.02      3.19 o 
 -13   4   4        1.93        1.03      2.09 o 
 -12   4   4        3.26        5.62      2.01 o 
 -11   4   4       79.30       83.53      3.22 o 
 -10   4   4       49.59       56.87      7.95 o 
  -9   4   4      403.44      364.52      5.45 o 
  -8   4   4      268.31      252.51      4.34 o 
  -7   4   4        2.12        4.49      1.17 o 
  -6   4   4        3.63        3.89      0.94 o 
  -5   4   4      504.50      468.42      4.62 o 
  -4   4   4      991.04     1012.96      7.92 o 
  -3   4   4     2119.51     2251.01     15.59 o 
  -2   4   4      655.54      771.28      5.55 o 
  -1   4   4     2422.92     2468.27     14.98 o 
   0   4   4     1360.97     1314.95      7.09 o 
   1   4   4      448.42      438.16      2.66 o 
   2   4   4        6.53        2.80      0.65 o 
   3   4   4      391.87      409.12      3.06 o 
   4   4   4      643.86      589.10      4.17 o 
   5   4   4        3.94        4.50      1.14 o 
   6   4   4       30.99       35.26      1.30 o 
   7   4   4      285.50      283.77      4.40 o 
   8   4   4       69.84       67.51      2.58 o 
   9   4   4       17.25       19.84      3.09 o 
  10   4   4       21.09       19.10      3.87 o 
  11   4   4       13.02       13.38      3.87 o 
  12   4   4        1.70        3.17      2.37 o 
 -12   5   4        6.80        9.19      2.22 o 
 -11   5   4       44.98       45.46      2.56 o 
 -10   5   4        6.04        6.95      1.73 o 
  -9   5   4      241.80      244.17      4.42 o 
  -8   5   4       18.84       24.93      1.77 o 
  -7   5   4      181.72      183.32      4.26 o 
  -6   5   4        2.22        2.85      1.06 o 
  -5   5   4     1393.30     1455.98     11.06 o 
  -4   5   4       68.02       86.05      1.73 o 
  -3   5   4        4.19        4.23      0.60 o 
  -2   5   4     1185.14     1179.52      7.83 o 
  -1   5   4      445.60      407.94      3.31 o 
   0   5   4      668.52      697.66      4.20 o 
   1   5   4       33.65       43.59      0.88 o 
   2   5   4        1.12        0.63      0.46 o 
   3   5   4      671.99      665.69      4.53 o 
   4   5   4      268.24      276.05      2.56 o 
   5   5   4      186.46      173.57      3.16 o 
   6   5   4        5.53        2.40      1.01 o 
   7   5   4       56.72       67.24      2.20 o 
   8   5   4      333.14      339.04      4.46 o 
   9   5   4      170.79      161.65      3.86 o 
  10   5   4        4.79        7.98      1.82 o 
  11   5   4       18.23       15.65      2.48 o 
  12   5   4       29.78       44.73      5.00 o 
 -12   6   4        0.00       -2.44      2.44 o 
 -11   6   4        0.28       -0.02      1.69 o 
 -10   6   4      574.85      578.52      7.79 o 
  -9   6   4       39.00       30.09      2.40 o 
  -8   6   4       14.13        7.76      1.61 o 
  -7   6   4        0.11        0.11      0.94 o 
  -6   6   4      219.00      235.21      3.25 o 
  -5   6   4        0.69        1.80      0.81 o 
  -4   6   4       48.74       46.87      1.31 o 
  -3   6   4       46.44       60.44      1.34 o 
  -2   6   4     1979.53     1981.29     12.51 o 
  -1   6   4     4975.03     5301.59     28.58 o 
   0   6   4        5.45        6.65      0.52 o 
   1   6   4        4.77        1.50      0.43 o 
   2   6   4      407.75      383.37      3.54 o 
   3   6   4      794.91      832.25      5.76 o 
   4   6   4     1192.06     1276.80      7.96 o 
   5   6   4        1.16        2.39      0.69 o 
   6   6   4      185.75      181.57      2.60 o 
   7   6   4      233.95      251.06      3.62 o 
   8   6   4       87.50      102.69      2.73 o 
   9   6   4        0.11        1.11      1.38 o 
  10   6   4      181.62      182.48      5.41 o 
  11   6   4      115.63      140.03      7.38 o 
  12   6   4        0.68        1.13      3.81 o 
 -12   7   4        6.16        4.27      2.67 o 
 -11   7   4        0.73       -2.14      2.14 o 
 -10   7   4       33.74       31.99      2.89 o 
  -9   7   4      339.68      340.11      5.25 o 
  -8   7   4      188.05      177.08      3.58 o 
  -7   7   4        1.25        2.19      1.06 o 
  -6   7   4        1.75        2.80      1.36 o 
  -5   7   4      323.14      352.41      3.87 o 
  -4   7   4      174.12      155.80      2.64 o 
  -3   7   4       76.39       69.36      1.57 o 
  -2   7   4     1563.78     1463.87      8.87 o 
  -1   7   4        4.31       -0.15      0.64 o 
   0   7   4      138.86      206.15      2.11 o 
   1   7   4     1009.62      999.77     16.14 o 
   2   7   4       36.86       32.02      1.71 o 
   3   7   4       90.07       88.22      1.49 o 
   4   7   4     1753.01     1743.81     10.50 o 
   5   7   4        0.42        1.80      0.74 o 
   6   7   4       10.85        8.02      1.01 o 
   7   7   4       17.73       21.70      1.86 o 
   8   7   4        9.32        9.96      1.77 o 
   9   7   4       56.86       59.01      2.84 o 
  10   7   4       54.87       58.01      3.63 o 
  11   7   4       33.22       39.07      3.49 o 
  12   7   4        2.44        3.99      4.10 o 
 -12   8   4        0.00        1.30      2.52 o 
 -11   8   4        7.82        6.15      2.48 o 
 -10   8   4       30.64       28.82      2.84 o 
  -9   8   4        7.12        5.49      2.23 o 
  -8   8   4      113.28      124.72      3.04 o 
  -7   8   4       21.63       21.03      1.51 o 
  -6   8   4        3.78        4.79      0.93 o 
  -5   8   4       50.01       59.73      1.63 o 
  -4   8   4      363.47      371.21      3.60 o 
  -3   8   4        8.55       12.54      1.38 o 
  -2   8   4       28.75       18.62      0.94 o 
  -1   8   4        0.38        2.26      0.53 o 
   0   8   4        0.09        0.17      0.48 o 
   1   8   4      410.84      365.35      2.98 o 
   2   8   4     1731.84     1593.75      9.92 o 
   3   8   4       25.01       31.02      1.85 o 
   4   8   4     2106.20     2177.82     14.30 o 
   5   8   4       56.47       45.99      1.85 o 
   6   8   4       14.15       10.03      1.97 o 
   7   8   4       47.46       35.38      2.18 o 
   8   8   4      113.65      108.97      3.39 o 
   9   8   4      143.59      143.51      4.06 o 
  10   8   4        5.00        4.37      2.42 o 
  11   8   4       25.49       24.20      3.15 o 
 -11   9   4        0.47        3.49      2.47 o 
 -10   9   4       25.26       33.85      3.48 o 
  -9   9   4       35.34       40.11      3.01 o 
  -8   9   4       19.96       19.66      1.98 o 
  -7   9   4      135.45      129.06      2.90 o 
  -6   9   4        0.00        2.09      1.11 o 
  -5   9   4      558.98      576.98      6.88 o 
  -4   9   4       45.52       45.87      2.21 o 
  -3   9   4        8.17        7.50      0.83 o 
  -2   9   4      176.19      172.51      1.74 o 
  -1   9   4      195.95      192.78      3.26 o 
   0   9   4      522.05      477.34      3.69 o 
   1   9   4      196.45      205.30      2.25 o 
   2   9   4       47.57       34.36      1.50 o 
   3   9   4      197.42      192.45      2.54 o 
   4   9   4       11.32       11.10      1.13 o 
   5   9   4       52.73       51.63      2.03 o 
   6   9   4       24.27       22.07      1.61 o 
   7   9   4      106.59       86.66      3.09 o 
   8   9   4       19.92       15.16      2.07 o 
   9   9   4       32.80       40.79      2.71 o 
  10   9   4        0.11        2.12      2.62 o 
  11   9   4       14.16       22.85      5.15 o 
 -11  10   4        5.20        3.38      4.97 o 
 -10  10   4       10.96        8.15      2.51 o 
  -9  10   4       57.01       69.83      5.12 o 
  -8  10   4        2.89        2.00      1.66 o 
  -7  10   4       88.04       79.15      2.96 o 
  -6  10   4      257.68      219.41      3.28 o 
  -5  10   4        1.64        3.25      1.09 o 
  -4  10   4       71.81       76.78      1.98 o 
  -3  10   4       56.14       49.25      1.72 o 
  -2  10   4      387.52      376.48      4.10 o 
  -1  10   4       13.66       17.22      4.12 o 
   0  10   4      137.03      132.02      2.19 o 
   1  10   4      189.95      175.28      2.51 o 
   2  10   4      632.56      581.84      4.89 o 
   3  10   4      648.11      641.11      5.22 o 
   4  10   4      123.92      109.27      2.33 o 
   5  10   4      149.21      141.55      2.99 o 
   6  10   4      108.52       96.97      2.64 o 
   7  10   4       45.75       49.02      2.59 o 
   8  10   4       77.48       72.36      3.12 o 
   9  10   4       87.29       79.83      3.45 o 
  10  10   4        2.50        4.59      2.17 o 
  11  10   4        0.77        6.56      3.06 o 
 -11  11   4        5.09        0.82      2.58 o 
 -10  11   4       17.77       24.26      2.57 o 
  -9  11   4       17.98       20.34      2.43 o 
  -8  11   4       10.66       11.77      1.73 o 
  -7  11   4       36.43       47.95      2.98 o 
  -6  11   4      146.16      165.33      5.54 o 
  -5  11   4      168.38      160.65      5.10 o 
  -4  11   4      384.32      334.68      4.71 o 
  -3  11   4       91.51       80.11      2.21 o 
  -2  11   4      107.06      109.60      2.84 o 
  -1  11   4       74.23       96.66      2.12 o 
   0  11   4       34.22       51.01      2.17 o 
   1  11   4        2.24        2.48      1.24 o 
   2  11   4       31.11       46.16      1.84 o 
   3  11   4       40.23       34.53      2.22 o 
   4  11   4      238.81      246.33      3.53 o 
   5  11   4        2.23        2.79      1.38 o 
   6  11   4       14.94       12.16      1.87 o 
   7  11   4       48.49       40.22      2.62 o 
   8  11   4      156.71      173.04      4.46 o 
   9  11   4      130.50      118.25      5.96 o 
  10  11   4        4.20        5.26      2.38 o 
 -10  12   4       36.47       35.06      3.91 o 
  -9  12   4        1.15        0.51      2.24 o 
  -8  12   4        5.07        0.62      1.92 o 
  -7  12   4       50.17       43.08      2.74 o 
  -6  12   4      258.63      274.49      5.50 o 
  -5  12   4       14.57        9.18      1.65 o 
  -4  12   4      130.53      112.55      2.66 o 
  -3  12   4       21.62       17.67      1.43 o 
  -2  12   4        0.00        1.94      1.33 o 
  -1  12   4       59.54       66.71      1.97 o 
   0  12   4      218.98      202.07      3.39 o 
   1  12   4       38.55       33.38      1.82 o 
   2  12   4      190.70      182.86      3.27 o 
   3  12   4      122.01      120.67      2.76 o 
   4  12   4      116.35      102.21      3.16 o 
   5  12   4        0.32        0.92      1.73 o 
   6  12   4        2.34        4.16      2.40 o 
   7  12   4       70.90       72.81      5.65 o 
   8  12   4       45.30       45.00      2.86 o 
   9  12   4       43.45       49.95      2.99 o 
  10  12   4        0.64       -0.15      4.10 o 
  -9  13   4       16.01       13.44      2.55 o 
  -8  13   4        7.58        5.30      2.96 o 
  -7  13   4        0.64        3.48      2.09 o 
  -6  13   4        5.84        5.30      1.96 o 
  -5  13   4      110.63      112.22      3.79 o 
  -4  13   4        0.07        1.87      1.35 o 
  -3  13   4        7.40        2.61      1.35 o 
  -2  13   4        4.15        3.76      1.18 o 
  -1  13   4       10.66       13.50      1.58 o 
   0  13   4      286.60      311.98      4.34 o 
   1  13   4       60.12       60.53      2.22 o 
   2  13   4      394.65      403.57      4.92 o 
   3  13   4       12.33       18.54      2.13 o 
   4  13   4       30.69       30.01      2.46 o 
   5  13   4        2.92        4.37      1.98 o 
   6  13   4       13.63       16.43      3.02 o 
   7  13   4        0.25       -1.39      2.41 o 
   8  13   4       92.60       87.06      4.77 o 
   9  13   4       52.14       46.00      3.96 o 
  -9  14   4       12.48       13.27      3.34 o 
  -8  14   4        2.26        5.14      2.28 o 
  -7  14   4       33.98       35.86      2.90 o 
  -6  14   4       25.95       26.83      2.69 o 
  -5  14   4        6.63        6.45      2.11 o 
  -4  14   4       11.07        6.48      1.68 o 
  -3  14   4       20.71       21.37      1.69 o 
  -2  14   4       10.33       12.69      1.79 o 
  -1  14   4        0.21       -0.27      1.36 o 
   0  14   4       26.07       27.04      1.89 o 
   1  14   4      120.18      102.36      2.93 o 
   2  14   4      247.11      217.20      3.79 o 
   3  14   4       15.75       20.46      2.00 o 
   4  14   4        0.06       -1.59      1.59 o 
   5  14   4       91.31       84.73      4.06 o 
   6  14   4       15.08       18.19      2.55 o 
   7  14   4       12.51       12.53      3.21 o 
   8  14   4       15.69       15.03      3.38 o 
  -8  15   4      167.66      181.77      7.11 o 
  -7  15   4       56.38       55.06      3.34 o 
  -6  15   4       10.83        8.73      2.39 o 
  -5  15   4        5.81        3.91      2.14 o 
  -4  15   4        3.96        1.38      1.67 o 
  -3  15   4      115.39      118.23      3.43 o 
  -2  15   4        4.62        3.75      1.58 o 
  -1  15   4       86.20       85.11      2.81 o 
   0  15   4        9.83        5.03      1.68 o 
   1  15   4       17.98       17.12      1.93 o 
   2  15   4        3.47        3.24      1.88 o 
   3  15   4       27.58       26.81      2.31 o 
   4  15   4      142.22      143.38      7.88 o 
   5  15   4       14.44       14.84      3.12 o 
   6  15   4        3.58        7.16      2.42 o 
   7  15   4       24.94       25.34      2.95 o 
   8  15   4        3.22       -0.75      3.17 o 
  -7  16   4        2.30       -0.66      2.94 o 
  -6  16   4       15.05       14.97      2.73 o 
  -5  16   4        8.39        3.39      2.33 o 
  -4  16   4       70.80       61.67      2.54 o 
  -3  16   4        0.21        2.49      1.90 o 
  -2  16   4        8.39        9.88      1.81 o 
  -1  16   4        2.41       -0.95      1.65 o 
   0  16   4       45.00       38.69      2.25 o 
   1  16   4      152.93      149.92      3.61 o 
   2  16   4      208.61      218.77      5.25 o 
   3  16   4       43.74       41.81      2.64 o 
   4  16   4       27.38       19.78      2.71 o 
   5  16   4        4.79        5.89      2.57 o 
   6  16   4       54.26       49.04      5.12 o 
   7  16   4        0.01       -0.25      3.03 o 
  -6  17   4        0.52       -0.36      4.52 o 
  -5  17   4        6.02       11.48      3.31 o 
  -4  17   4        2.60        5.92      2.15 o 
  -3  17   4       19.48       21.49      2.38 o 
  -2  17   4       15.29       15.46      2.34 o 
  -1  17   4       15.02       14.90      2.42 o 
   0  17   4       13.29       11.03      1.99 o 
   1  17   4        2.62        2.34      2.10 o 
   2  17   4       23.87       25.33      2.54 o 
   3  17   4       30.40       29.13      4.09 o 
   4  17   4        0.18        3.06      3.06 o 
   5  17   4        3.15        5.42      5.68 o 
   6  17   4        4.28        4.16      4.28 o 
  -4  18   4       10.55        9.87      3.50 o 
  -3  18   4        0.02        2.39      4.19 o 
  -2  18   4        6.58       10.02      2.82 o 
  -1  18   4        1.42        2.19      2.57 o 
   0  18   4       71.59       92.00      3.62 o 
   1  18   4        2.31        8.68      3.03 o 
   2  18   4       19.61       21.05      2.83 o 
   3  18   4       21.84       16.95      3.45 o 
   4  18   4        8.75        9.26      3.44 o 
  -1  19   4        6.71        9.15      3.68 o 
   0  19   4        1.28        2.50      5.12 o 
   1  19   4        4.53        4.49      5.03 o 
 -13   1   5        0.00        0.54      1.81 o 
 -12   1   5       10.71        7.46      1.77 o 
 -11   1   5        7.33        9.96      1.63 o 
 -10   1   5      123.19       84.98      2.73 o 
  -9   1   5      114.58      109.25      2.78 o 
  -8   1   5      218.66      212.72      3.44 o 
  -7   1   5      143.98      136.05      2.63 o 
  -6   1   5       45.55       48.33      1.65 o 
  -5   1   5      143.59      141.81      2.33 o 
  -4   1   5     3378.22     3549.02     32.45 o 
  -3   1   5      295.66      240.64      2.66 o 
  -2   1   5      172.47      262.01      3.64 o 
  -1   1   5       12.40       24.60      4.07 o 
   0   1   5      187.49      191.11      1.80 o 
   1   1   5     1338.28     1469.14      8.36 o 
   2   1   5        0.62        5.67      0.62 o 
   3   1   5     5240.26     5926.52     34.56 o 
   4   1   5      213.11      266.57      2.57 o 
   5   1   5      551.43      567.69      5.10 o 
   6   1   5      152.90      151.98      4.41 o 
   7   1   5        7.15        8.94      1.40 o 
   8   1   5      152.05      152.75      4.44 o 
   9   1   5      508.11      473.08      8.03 o 
  10   1   5       20.74       20.89      3.33 o 
  11   1   5        4.62       11.44      3.84 o 
  12   1   5       30.96       34.63      3.20 o 
 -13   2   5       26.03       31.51      3.39 o 
 -12   2   5       11.11       10.42      2.78 o 
 -11   2   5       45.57       38.75      2.15 o 
 -10   2   5       46.47       51.75      4.09 o 
  -9   2   5      368.43      311.98      4.49 o 
  -8   2   5        0.92        0.28      1.05 o 
  -7   2   5      109.73      107.51      2.39 o 
  -6   2   5      304.16      304.90      4.57 o 
  -5   2   5      701.15      673.45      6.00 o 
  -4   2   5      782.23      831.34     13.20 o 
  -3   2   5     1226.08     1264.91      8.40 o 
  -2   2   5     3918.45     4047.32     23.98 o 
  -1   2   5     6646.52     6841.38     44.41 o 
   0   2   5     1327.01     1312.14     10.67 o 
   1   2   5      165.43      175.87      1.47 o 
   2   2   5      337.67      351.80      2.97 o 
   3   2   5     2116.29     2338.42     16.16 o 
   4   2   5      661.69      714.85      6.04 o 
   5   2   5      376.27      433.92      4.38 o 
   6   2   5       23.66       17.01      1.43 o 
   7   2   5      283.85      282.20      4.36 o 
   8   2   5       27.82       26.52      3.90 o 
   9   2   5       52.72       46.00      3.15 o 
  10   2   5       10.36        7.51      2.25 o 
  11   2   5       88.06       91.69      4.16 o 
  12   2   5       32.16       32.89      3.78 o 
 -13   3   5        0.71       -0.59      1.96 o 
 -12   3   5       63.19       69.26      3.62 o 
 -11   3   5       29.08       31.89      2.30 o 
 -10   3   5      373.09      358.08      6.95 o 
  -9   3   5       32.12       24.43      2.68 o 
  -8   3   5       30.81       32.86      1.71 o 
  -7   3   5       81.15       75.88      2.12 o 
  -6   3   5       87.02       92.18      2.13 o 
  -5   3   5      457.07      432.79      4.41 o 
  -4   3   5     1776.11     1721.24     11.28 o 
  -3   3   5      706.16      637.24      4.84 o 
  -2   3   5      504.65      478.61      3.73 o 
  -1   3   5       20.58       22.08      0.77 o 
   0   3   5      244.03      225.18      2.14 o 
   1   3   5     2286.81     2252.18     12.48 o 
   2   3   5      411.72      501.28      3.79 o 
   3   3   5      130.96      169.45      2.18 o 
   4   3   5     2609.07     2996.78     23.83 o 
   5   3   5       38.50       39.92      1.38 o 
   6   3   5       51.14       40.29      2.86 o 
   7   3   5      378.71      374.31      5.21 o 
   8   3   5      252.94      233.96      4.17 o 
   9   3   5      305.30      274.90      5.94 o 
  10   3   5        3.13        3.78      2.04 o 
  11   3   5        3.48        6.84      2.32 o 
  12   3   5        0.89        3.76      5.00 o 
 -13   4   5       26.70       30.46      2.77 o 
 -12   4   5        8.53        9.72      2.18 o 
 -11   4   5      154.35      157.55      4.28 o 
 -10   4   5      258.77      238.01      4.63 o 
  -9   4   5      221.48      210.49      7.21 o 
  -8   4   5        9.52        7.00      1.40 o 
  -7   4   5       44.80       41.25      1.67 o 
  -6   4   5     2085.26     2061.10     17.34 o 
  -5   4   5      445.74      458.28      4.21 o 
  -4   4   5        1.43        3.37      0.71 o 
  -3   4   5      222.08      233.65      2.70 o 
  -2   4   5      134.26      119.25      1.67 o 
  -1   4   5       54.69       88.65      1.87 o 
   0   4   5      390.28      369.70      2.83 o 
   1   4   5      287.90      333.21      2.59 o 
   2   4   5      183.27      197.03      2.33 o 
   3   4   5       97.37      113.75      1.87 o 
   4   4   5      947.30     1070.53      7.32 o 
   5   4   5      106.86      113.44      2.68 o 
   6   4   5      128.33      132.97      3.00 o 
   7   4   5     1401.38     1392.52     18.83 o 
   8   4   5       47.39       53.20      4.47 o 
   9   4   5        3.35        7.40      2.06 o 
  10   4   5        0.77       -0.82      1.97 o 
  11   4   5       80.23       94.88      4.29 o 
  12   4   5       82.71      102.38      6.90 o 
 -12   5   5        1.13       -0.01      1.88 o 
 -11   5   5        0.99        2.20      2.67 o 
 -10   5   5       81.20       81.57      4.27 o 
  -9   5   5       77.05       69.05      2.77 o 
  -8   5   5      129.15      116.86      3.02 o 
  -7   5   5      577.77      527.84      7.58 o 
  -6   5   5       63.00       60.07      1.93 o 
  -5   5   5      346.59      360.24      4.00 o 
  -4   5   5      266.70      258.12      3.43 o 
  -3   5   5      511.74      529.61      4.30 o 
  -2   5   5       95.66      121.99      1.69 o 
  -1   5   5     1460.34     1557.78     10.04 o 
   0   5   5      339.25      384.17      2.93 o 
   1   5   5     1237.08     1332.80      6.87 o 
   2   5   5      629.33      649.78      4.11 o 
   3   5   5      236.36      227.31      2.19 o 
   4   5   5      933.04     1017.75      6.53 o 
   5   5   5       36.83       45.20      2.09 o 
   6   5   5       71.84       80.90      2.18 o 
   7   5   5       84.62       80.38      2.41 o 
   8   5   5      171.16      150.42      2.99 o 
   9   5   5       15.50       14.12      1.55 o 
  10   5   5        8.94       10.13      3.78 o 
  11   5   5        2.93        1.88      3.12 o 
  12   5   5       88.23       90.00      6.96 o 
 -12   6   5        0.06       -0.49      1.92 o 
 -11   6   5       37.22       33.68      2.36 o 
 -10   6   5        2.05        1.70      1.68 o 
  -9   6   5       30.32       24.82      1.89 o 
  -8   6   5      137.96      127.95      4.20 o 
  -7   6   5       82.00       81.43      2.25 o 
  -6   6   5       38.88       36.05      1.56 o 
  -5   6   5      112.48      111.99      2.16 o 
  -4   6   5       17.58       15.27      1.03 o 
  -3   6   5        9.38       11.95      1.08 o 
  -2   6   5     1149.51     1207.93      8.21 o 
  -1   6   5      948.72     1019.50      6.45 o 
   0   6   5       37.18       42.05      0.98 o 
   1   6   5      463.18      458.06      2.97 o 
   2   6   5      915.24      972.45      5.83 o 
   3   6   5      439.35      453.36      3.52 o 
   4   6   5        0.01        0.89      0.63 o 
   5   6   5        6.62       11.36      0.98 o 
   6   6   5       10.65        7.27      1.20 o 
   7   6   5       79.41       75.60      2.26 o 
   8   6   5       10.33       12.79      1.44 o 
   9   6   5      101.57      111.55      5.33 o 
  10   6   5       15.74       13.38      3.63 o 
  11   6   5        9.79        6.78      3.93 o 
  12   6   5        8.01       10.83      4.05 o 
 -12   7   5       11.07        9.11      2.82 o 
 -11   7   5       13.09       12.39      6.34 o 
 -10   7   5      114.58      109.52      4.67 o 
  -9   7   5       15.89       18.24      2.14 o 
  -8   7   5       79.56       87.79      2.77 o 
  -7   7   5      186.26      179.22      3.11 o 
  -6   7   5     1279.98     1290.76     13.62 o 
  -5   7   5        2.75        3.67      0.96 o 
  -4   7   5     1153.05     1191.92      8.46 o 
  -3   7   5        6.85       14.19      0.82 o 
  -2   7   5        0.14        7.93      0.66 o 
  -1   7   5        1.85        9.28      0.79 o 
   0   7   5      170.79      168.58      1.78 o 
   1   7   5       10.98        3.31      0.54 o 
   2   7   5      219.48      217.10      2.24 o 
   3   7   5      388.29      425.16      3.24 o 
   4   7   5     1023.40     1098.31      7.95 o 
   5   7   5       45.27       42.55      1.53 o 
   6   7   5       69.95       58.33      2.58 o 
   7   7   5       54.11       42.68      2.25 o 
   8   7   5       19.19       15.12      1.95 o 
   9   7   5      287.06      259.51      5.07 o 
  10   7   5        9.71       10.18      2.56 o 
  11   7   5       35.76       36.82      4.94 o 
  12   7   5        1.61        3.03      3.99 o 
 -12   8   5        0.09       -2.17      2.55 o 
 -11   8   5        1.76        2.98      2.56 o 
 -10   8   5       47.39       56.28      3.43 o 
  -9   8   5        0.41       -0.34      2.05 o 
  -8   8   5      257.01      246.80      4.10 o 
  -7   8   5       96.84       98.83      2.99 o 
  -6   8   5       23.99       36.01      1.47 o 
  -5   8   5      205.35      223.13      2.85 o 
  -4   8   5        0.19        2.92      0.80 o 
  -3   8   5       70.09       48.28      1.55 o 
  -2   8   5      404.00      449.19      3.94 o 
  -1   8   5      348.32      354.00      2.80 o 
   0   8   5        6.68        3.41      0.70 o 
   1   8   5        1.71        0.20      0.78 o 
   2   8   5        0.25        1.03      0.79 o 
   3   8   5       16.04       19.75      1.08 o 
   4   8   5      237.61      235.37      3.44 o 
   5   8   5        0.63        0.54      1.49 o 
   6   8   5       79.63       76.92      2.91 o 
   7   8   5       46.04       41.17      2.37 o 
   8   8   5       43.94       36.16      2.40 o 
   9   8   5       95.04       97.59      3.57 o 
  10   8   5       36.84       40.94      2.78 o 
  11   8   5       15.88       14.28      4.05 o 
 -11   9   5      121.40      118.73      5.15 o 
 -10   9   5       89.56       83.00      4.91 o 
  -9   9   5       69.47       62.04      3.51 o 
  -8   9   5       39.19       53.24      2.24 o 
  -7   9   5      356.59      337.80      4.73 o 
  -6   9   5      207.79      203.10      3.49 o 
  -5   9   5      274.62      250.31      3.72 o 
  -4   9   5        0.47        1.59      0.94 o 
  -3   9   5       56.57       62.28      1.47 o 
  -2   9   5       55.92       74.27      1.35 o 
  -1   9   5      188.25      153.28      2.34 o 
   0   9   5      260.87      271.05      3.05 o 
   1   9   5      124.03      147.80      2.28 o 
   2   9   5     1599.60     1644.76     11.74 o 
   3   9   5        4.77        2.96      0.92 o 
   4   9   5       30.45       36.10      2.69 o 
   5   9   5       43.90       39.09      1.83 o 
   6   9   5       12.82        5.08      1.66 o 
   7   9   5       40.57       32.98      3.44 o 
   8   9   5       56.75       60.58      3.88 o 
   9   9   5       14.80       16.19      2.26 o 
  10   9   5        6.70        9.73      2.28 o 
  11   9   5        1.16        1.07      3.93 o 
 -11  10   5       34.31       42.90      3.64 o 
 -10  10   5       73.63       76.11      4.07 o 
  -9  10   5       30.57       26.38      2.31 o 
  -8  10   5       20.82       29.58      2.25 o 
  -7  10   5       22.24       16.82      1.66 o 
  -6  10   5      118.51      118.47      2.89 o 
  -5  10   5      151.64      129.68      2.54 o 
  -4  10   5      108.47       91.87      2.44 o 
  -3  10   5      132.15      112.86      2.83 o 
  -2  10   5      171.93      172.23      3.31 o 
  -1  10   5        2.27        8.33      1.09 o 
   0  10   5        2.44        2.87      0.81 o 
   1  10   5        0.17       -0.58      1.55 o 
   2  10   5      270.04      281.30      5.12 o 
   3  10   5      750.33      676.13      6.08 o 
   4  10   5      253.84      245.39      3.46 o 
   5  10   5       13.33       15.61      1.95 o 
   6  10   5       67.13       59.39      2.70 o 
   7  10   5        2.68        7.44      1.83 o 
   8  10   5      158.22      158.43      4.27 o 
   9  10   5        2.75        0.44      2.07 o 
  10  10   5       30.86       33.81      4.62 o 
  11  10   5      111.38      132.83      7.73 o 
 -10  11   5       21.80       20.61      2.55 o 
  -9  11   5       11.79       17.08      2.02 o 
  -8  11   5       15.98       18.05      1.89 o 
  -7  11   5        0.20       -0.02      1.37 o 
  -6  11   5       77.86       64.97      2.58 o 
  -5  11   5      415.84      394.41      6.07 o 
  -4  11   5       40.19       31.91      2.16 o 
  -3  11   5       13.19       18.96      1.71 o 
  -2  11   5       65.58       62.12      2.39 o 
  -1  11   5        1.47        1.85      1.03 o 
   0  11   5      294.24      286.62      4.26 o 
   1  11   5      335.40      311.09      4.05 o 
   2  11   5       56.05       65.76      2.21 o 
   3  11   5       39.01       39.63      1.78 o 
   4  11   5      700.41      684.82      6.38 o 
   5  11   5       88.82       79.92      2.69 o 
   6  11   5      154.92      147.09      4.06 o 
   7  11   5       72.07       64.47      4.01 o 
   8  11   5        1.37        3.33      1.91 o 
   9  11   5       12.96       16.82      3.32 o 
  10  11   5        1.87       -1.43      2.25 o 
 -10  12   5       12.03       14.40      4.58 o 
  -9  12   5       24.00       18.51      2.77 o 
  -8  12   5       21.99       37.82      2.87 o 
  -7  12   5        9.68        6.53      2.05 o 
  -6  12   5       65.36       64.13      2.60 o 
  -5  12   5      443.59      427.33      5.82 o 
  -4  12   5      221.17      227.21      4.11 o 
  -3  12   5        0.02       -1.30      1.36 o 
  -2  12   5        6.13        8.61      1.32 o 
  -1  12   5      784.54      862.61      7.68 o 
   0  12   5        4.47        6.16      1.42 o 
   1  12   5       14.50        9.03      1.49 o 
   2  12   5      141.81      106.58      2.70 o 
   3  12   5      807.76      839.76     10.79 o 
   4  12   5       15.55       13.64      2.70 o 
   5  12   5      202.96      168.50      4.39 o 
   6  12   5       47.25       43.16      2.61 o 
   7  12   5        0.56        2.35      2.02 o 
   8  12   5        2.87        1.55      2.06 o 
   9  12   5       26.63       35.88      2.92 o 
  10  12   5        0.06        0.14      2.63 o 
  -9  13   5        0.61        0.14      4.55 o 
  -8  13   5        2.14        5.56      2.28 o 
  -7  13   5       62.66       49.83      5.21 o 
  -6  13   5        0.36        0.07      1.98 o 
  -5  13   5       59.79       85.95      3.08 o 
  -4  13   5        9.76       13.81      1.82 o 
  -3  13   5       85.93       66.56      2.60 o 
  -2  13   5        0.89        8.15      1.26 o 
  -1  13   5       25.36       42.59      2.49 o 
   0  13   5        0.30        1.53      1.44 o 
   1  13   5      123.54      106.00      2.80 o 
   2  13   5       30.06       30.80      2.16 o 
   3  13   5      237.62      246.57      4.61 o 
   4  13   5        5.75        1.28      1.88 o 
   5  13   5      134.34      127.47      4.33 o 
   6  13   5      135.40      127.53      5.28 o 
   7  13   5       58.12       75.07      4.33 o 
   8  13   5        7.03        8.03      4.67 o 
   9  13   5       46.70       52.96      4.41 o 
  -9  14   5       11.36       18.36      4.07 o 
  -8  14   5        0.71        2.49      2.36 o 
  -7  14   5        6.99        7.57      2.25 o 
  -6  14   5       18.00       13.69      2.37 o 
  -5  14   5        8.70        3.48      2.05 o 
  -4  14   5       31.19       42.51      2.40 o 
  -3  14   5       36.62       35.70      2.22 o 
  -2  14   5        8.24        2.84      1.91 o 
  -1  14   5       21.87       35.81      2.02 o 
   0  14   5        9.88        6.62      1.59 o 
   1  14   5        8.22        7.48      1.67 o 
   2  14   5       21.17       29.12      2.25 o 
   3  14   5        4.89        4.98      1.79 o 
   4  14   5       25.42       25.49      2.60 o 
   5  14   5       32.04       37.33      3.67 o 
   6  14   5        5.67        2.63      2.24 o 
   7  14   5      145.43      152.60      4.82 o 
   8  14   5        0.04       -0.72      6.37 o 
  -8  15   5        0.88        3.33      4.10 o 
  -7  15   5        0.09       -1.62      3.06 o 
  -6  15   5       10.21        9.07      2.50 o 
  -5  15   5       36.11       43.51      3.06 o 
  -4  15   5      138.89      120.89      4.44 o 
  -3  15   5        6.93        2.45      1.56 o 
  -2  15   5       23.39       28.63      2.22 o 
  -1  15   5       29.69       23.96      1.93 o 
   0  15   5       79.72       70.70      2.59 o 
   1  15   5       27.19       32.42      2.33 o 
   2  15   5       21.92       27.77      2.39 o 
   3  15   5       22.97       23.61      6.76 o 
   4  15   5      153.79      145.98      4.76 o 
   5  15   5        3.04        8.45      3.97 o 
   6  15   5       14.18       14.12      2.85 o 
   7  15   5        7.84        7.57      3.96 o 
  -7  16   5        3.04        4.36      4.13 o 
  -6  16   5       10.85       15.48      3.44 o 
  -5  16   5        2.02        2.03      2.38 o 
  -4  16   5        0.25       -0.71      1.92 o 
  -3  16   5        0.18       -0.15      1.72 o 
  -2  16   5        7.72        8.11      1.78 o 
  -1  16   5       12.96       10.94      1.89 o 
   0  16   5       23.88       31.63      2.21 o 
   1  16   5       14.77       13.68      2.27 o 
   2  16   5       28.05       32.79      2.57 o 
   3  16   5        0.03        0.13      3.76 o 
   4  16   5        6.63        5.23      2.46 o 
   5  16   5        0.85       -2.08      2.43 o 
   6  16   5       23.26       32.31      3.86 o 
  -6  17   5        8.96        4.28      4.58 o 
  -5  17   5        0.89       -3.04      3.04 o 
  -4  17   5        0.27        0.10      2.61 o 
  -3  17   5       35.69       37.35      2.74 o 
  -2  17   5        8.69        6.37      1.88 o 
  -1  17   5        8.51        5.04      1.89 o 
   0  17   5        0.35        2.24      2.11 o 
   1  17   5       74.58       68.26      3.23 o 
   2  17   5       72.54       83.02      4.10 o 
   3  17   5        2.93       -0.93      2.51 o 
   4  17   5        8.22        6.37      3.21 o 
   5  17   5        0.93        3.26      3.04 o 
  -4  18   5        4.00        4.92      3.99 o 
  -3  18   5        2.62       -0.97      3.18 o 
  -2  18   5       19.23       22.78      4.33 o 
  -1  18   5        0.00        0.48      2.07 o 
   0  18   5       12.41       11.84      2.68 o 
   1  18   5       22.47       24.14      3.74 o 
   2  18   5        9.45        3.37      3.03 o 
   3  18   5       18.90       11.51      9.19 o 
   4  18   5        6.33        4.82      4.28 o 
 -13   0   6        3.75        0.96      2.75 o 
 -12   0   6        6.98        4.76      2.47 o 
 -11   0   6      365.55      371.14      7.85 o 
 -10   0   6      312.31      319.67      6.80 o 
  -9   0   6      224.33      185.21      5.09 o 
  -8   0   6      104.74      103.41      5.12 o 
  -7   0   6      138.18      132.86      3.72 o 
  -6   0   6     1157.10     1187.32     15.91 o 
  -5   0   6        2.24        2.06      1.06 o 
  -4   0   6     3467.54     3572.79     34.32 o 
  -3   0   6     1107.39     1054.93     12.19 o 
  -2   0   6     4271.93     4405.21     41.10 o 
  -1   0   6      214.98      218.97      4.64 o 
   0   0   6      514.90      592.59      5.42 o 
   1   0   6     4257.52     4665.01     30.67 o 
   2   0   6      883.52     1002.32      9.11 o 
   3   0   6      238.84      247.23      4.05 o 
   4   0   6     1102.71     1195.86     16.98 o 
   5   0   6      258.56      249.81      3.56 o 
   6   0   6       35.82       37.17      2.23 o 
   7   0   6     4408.15     4131.08     57.52 o 
   8   0   6       26.33       34.09      3.69 o 
   9   0   6        3.83        6.66      3.15 o 
  10   0   6        3.71        5.29      3.03 o 
  11   0   6      111.54      132.30      7.08 o 
  12   0   6       36.52       60.14      5.65 o 
 -13   1   6        4.07        1.08      1.84 o 
 -12   1   6       31.09       25.10      2.17 o 
 -11   1   6       21.75       22.71      2.89 o 
 -10   1   6       44.28       45.67      2.21 o 
  -9   1   6       28.49       21.43      1.74 o 
  -8   1   6       44.08       42.34      1.82 o 
  -7   1   6      447.81      434.93      5.62 o 
  -6   1   6       30.94       33.97      1.97 o 
  -5   1   6       40.36       36.10      1.37 o 
  -4   1   6      568.92      602.55      6.33 o 
  -3   1   6      604.55      717.86      7.07 o 
  -2   1   6     5600.52     5798.89     33.95 o 
  -1   1   6      533.20      485.23      5.68 o 
   0   1   6      170.31      154.02      1.61 o 
   1   1   6        0.60        1.20      0.35 o 
   2   1   6       15.46       22.63      0.71 o 
   3   1   6       18.31       24.77      1.39 o 
   4   1   6      234.55      265.53      2.64 o 
   5   1   6      750.45      819.10      6.02 o 
   6   1   6     1460.35     1587.92     14.64 o 
   7   1   6       32.92       76.66      2.69 o 
   8   1   6       65.55       55.88      4.55 o 
   9   1   6        0.35       -1.81      1.81 o 
  10   1   6        0.34       -0.92      5.23 o 
  11   1   6        2.75        7.20      2.46 o 
  12   1   6       32.38       36.80      3.40 o 
 -13   2   6        4.78        3.69      2.17 o 
 -12   2   6        2.01        2.84      2.54 o 
 -11   2   6       20.37       16.63      1.83 o 
 -10   2   6       14.63       13.06      1.66 o 
  -9   2   6      312.00      276.16      4.31 o 
  -8   2   6       25.24       30.00      1.75 o 
  -7   2   6      252.92      243.49      3.57 o 
  -6   2   6        3.19        0.65      1.13 o 
  -5   2   6        8.64        9.88      0.92 o 
  -4   2   6       14.26       20.44      0.98 o 
  -3   2   6      135.53      128.88      2.07 o 
  -2   2   6       80.16       60.81      1.35 o 
  -1   2   6     1433.91     1448.24      9.21 o 
   0   2   6     1817.13     1778.30     11.00 o 
   1   2   6       50.28       24.87      0.72 o 
   2   2   6      519.02      629.88      4.67 o 
   3   2   6      456.90      532.73      4.81 o 
   4   2   6      337.48      364.87      4.24 o 
   5   2   6      718.03      809.96      7.80 o 
   6   2   6      261.41      266.47      3.50 o 
   7   2   6      858.86      918.96     25.45 o 
   8   2   6      235.30      212.83      4.05 o 
   9   2   6       33.50       34.05      2.74 o 
  10   2   6        2.14        3.19      2.14 o 
  11   2   6        4.83        6.45      2.48 o 
  12   2   6       65.67       77.03      4.21 o 
 -13   3   6        0.94        2.05      2.07 o 
 -12   3   6        0.79       -1.39      1.81 o 
 -11   3   6        7.01        8.85      1.90 o 
 -10   3   6      140.41      116.18      3.06 o 
  -9   3   6       32.64       24.82      1.75 o 
  -8   3   6       26.56       25.48      1.60 o 
  -7   3   6      215.80      206.48      3.26 o 
  -6   3   6     1995.12     1890.30     16.33 o 
  -5   3   6      461.28      449.47      4.61 o 
  -4   3   6      154.39      140.27      2.39 o 
  -3   3   6       92.28      118.76      1.75 o 
  -2   3   6        0.42        3.65      0.54 o 
  -1   3   6        0.02        2.12      0.47 o 
   0   3   6        4.57        2.48      0.60 o 
   1   3   6       83.83      109.54      1.45 o 
   2   3   6      315.33      318.72      2.53 o 
   3   3   6     1468.20     1567.72     13.64 o 
   4   3   6      286.16      453.75      4.51 o 
   5   3   6      247.68      269.05      3.44 o 
   6   3   6       16.66       20.18      1.32 o 
   7   3   6       79.26       74.58      2.28 o 
   8   3   6       76.81       67.45      2.68 o 
   9   3   6      166.76      161.11      4.77 o 
  10   3   6        5.36        3.86      2.19 o 
  11   3   6       21.38       28.38      5.47 o 
  12   3   6       27.27       38.52      3.38 o 
 -12   4   6        0.14       -1.88      1.88 o 
 -11   4   6        1.01       -0.45      2.87 o 
 -10   4   6       25.74       27.08      2.18 o 
  -9   4   6       11.00       11.77      1.70 o 
  -8   4   6       44.37       47.81      1.96 o 
  -7   4   6       35.72       36.87      1.79 o 
  -6   4   6        7.94       11.94      1.16 o 
  -5   4   6      683.70      722.24      5.88 o 
  -4   4   6      252.23      246.68      2.77 o 
  -3   4   6      133.19      151.27      2.71 o 
  -2   4   6      222.17      184.72      2.13 o 
  -1   4   6        6.47        9.67      0.65 o 
   0   4   6      316.02      298.26      2.79 o 
   1   4   6        5.39        3.12      0.49 o 
   2   4   6       13.74        7.61      0.63 o 
   3   4   6     1144.31     1261.80     14.30 o 
   4   4   6      612.89      563.97      6.25 o 
   5   4   6        0.18        2.30      1.41 o 
   6   4   6       66.73       67.75      2.43 o 
   7   4   6       22.51       26.65      1.87 o 
   8   4   6       37.56       32.66      2.02 o 
   9   4   6        0.19        0.85      1.52 o 
  10   4   6       26.47       20.90      3.09 o 
  11   4   6       42.16       38.77      3.51 o 
  12   4   6       22.81       27.31      3.81 o 
 -12   5   6        3.17        1.90      1.95 o 
 -11   5   6      161.41      177.49      4.39 o 
 -10   5   6      146.65      114.42      3.72 o 
  -9   5   6      176.94      170.37      3.83 o 
  -8   5   6        2.10        3.44      1.57 o 
  -7   5   6       24.14       26.98      2.40 o 
  -6   5   6      324.34      300.67      3.82 o 
  -5   5   6       57.60       62.23      1.79 o 
  -4   5   6      811.96      845.57      7.08 o 
  -3   5   6      572.75      555.29      4.56 o 
  -2   5   6      247.42      225.72      2.46 o 
  -1   5   6      211.65      241.83      2.53 o 
   0   5   6      208.32      201.22      1.89 o 
   1   5   6       64.64       53.97      1.04 o 
   2   5   6     2729.88     2848.05     29.64 o 
   3   5   6      115.94      104.35      1.76 o 
   4   5   6     1247.42     1375.40     10.44 o 
   5   5   6       17.48       23.80      1.65 o 
   6   5   6       11.41        9.26      1.50 o 
   7   5   6       55.88       64.70      2.62 o 
   8   5   6      111.66      123.92      4.91 o 
   9   5   6       40.84       34.55      2.26 o 
  10   5   6        6.20       11.34      3.81 o 
  11   5   6        1.03        5.30      2.44 o 
  12   5   6      233.19      256.80      9.99 o 
 -12   6   6       36.15       39.44      3.71 o 
 -11   6   6        6.85        7.24      1.94 o 
 -10   6   6       30.33       31.31      2.24 o 
  -9   6   6      118.05      117.03      3.67 o 
  -8   6   6        0.69        3.94      1.33 o 
  -7   6   6      793.63      768.66      7.33 o 
  -6   6   6      123.14      132.18      2.59 o 
  -5   6   6      210.10      207.09      2.72 o 
  -4   6   6        8.19        7.39      0.82 o 
  -3   6   6        4.51        5.16      0.72 o 
  -2   6   6      587.56      536.03      4.42 o 
  -1   6   6      259.34      267.30      2.76 o 
   0   6   6      145.11      160.93      1.77 o 
   1   6   6      123.99      137.27      1.49 o 
   2   6   6     1988.42     2088.58     11.26 o 
   3   6   6       43.23       64.22      1.58 o 
   4   6   6       68.07       68.08      2.19 o 
   5   6   6        2.89        6.65      1.25 o 
   6   6   6      135.85      137.04      2.83 o 
   7   6   6      132.91      132.87      2.86 o 
   8   6   6       26.80       25.92      2.00 o 
   9   6   6        0.01        0.81      3.93 o 
  10   6   6       19.06       19.99      3.99 o 
  11   6   6      149.49      151.51      7.73 o 
  12   6   6       79.94       90.18      6.84 o 
 -12   7   6        2.79        3.75      2.84 o 
 -11   7   6        3.37        3.05      2.37 o 
 -10   7   6       23.36       19.99      2.43 o 
  -9   7   6        1.29        0.79      1.49 o 
  -8   7   6      238.61      225.15      4.15 o 
  -7   7   6        1.39        3.36      1.17 o 
  -6   7   6      215.80      188.78      2.79 o 
  -5   7   6      591.87      591.93      6.10 o 
  -4   7   6      108.85      102.90      1.92 o 
  -3   7   6      854.84      877.23      6.60 o 
  -2   7   6       63.77       82.58      1.62 o 
  -1   7   6       44.20       41.76      1.09 o 
   0   7   6        3.83        8.01      0.66 o 
   1   7   6     1356.82     1446.26      7.65 o 
   2   7   6      100.45      119.54      1.66 o 
   3   7   6        2.00        5.10      0.80 o 
   4   7   6      172.66      196.04      2.64 o 
   5   7   6        0.09        0.75      1.12 o 
   6   7   6        0.00        0.10      1.55 o 
   7   7   6        0.20        2.57      1.58 o 
   8   7   6        4.04        0.14      1.62 o 
   9   7   6      101.52       96.56      3.49 o 
  10   7   6        4.65        3.51      2.36 o 
  11   7   6        6.10        9.82      3.99 o 
 -11   8   6        1.89        3.84      2.52 o 
 -10   8   6       16.19       21.38      2.87 o 
  -9   8   6       43.91       48.98      3.30 o 
  -8   8   6      164.71      163.85      4.26 o 
  -7   8   6      287.14      285.75      3.65 o 
  -6   8   6       57.18       57.38      1.79 o 
  -5   8   6      146.68      129.33      2.76 o 
  -4   8   6       35.00       26.26      1.58 o 
  -3   8   6      129.57      105.16      1.91 o 
  -2   8   6        6.56        6.82      0.74 o 
  -1   8   6     2582.33     2499.58     13.36 o 
   0   8   6      153.84      157.36      2.06 o 
   1   8   6        6.92       19.46      1.05 o 
   2   8   6      172.29      175.99      2.35 o 
   3   8   6       22.30       18.93      1.24 o 
   4   8   6      162.94      169.27      3.28 o 
   5   8   6        1.84        5.43      1.60 o 
   6   8   6       51.59       53.90      2.51 o 
   7   8   6      336.17      299.34      5.23 o 
   8   8   6        0.01        1.19      1.77 o 
   9   8   6       20.69       23.10      2.39 o 
  10   8   6        2.32        4.69      2.40 o 
  11   8   6        4.59        5.95      4.22 o 
 -11   9   6        5.37        5.32      2.74 o 
 -10   9   6       83.52       90.98      4.49 o 
  -9   9   6       41.00       53.29      4.30 o 
  -8   9   6       33.86       45.01      2.25 o 
  -7   9   6        6.46        7.12      1.67 o 
  -6   9   6        0.78       -0.81      1.18 o 
  -5   9   6       69.20       58.83      2.24 o 
  -4   9   6      139.68      158.12      2.45 o 
  -3   9   6      102.00       94.74      2.29 o 
  -2   9   6      428.36      448.14      3.48 o 
  -1   9   6        5.91       13.91      0.99 o 
   0   9   6      111.03       87.09      1.89 o 
   1   9   6       67.17       78.86      1.87 o 
   2   9   6       22.84       17.65      1.12 o 
   3   9   6       14.51       16.59      1.27 o 
   4   9   6        1.78        3.43      1.39 o 
   5   9   6       48.31       46.20      3.63 o 
   6   9   6      197.01      184.21      4.19 o 
   7   9   6      125.01      109.37      3.50 o 
   8   9   6      165.67      166.45      4.79 o 
   9   9   6       37.84       39.78      3.66 o 
  10   9   6       19.81       21.61      3.11 o 
  11   9   6        9.26       17.55      4.64 o 
 -11  10   6        4.39        4.47      2.64 o 
 -10  10   6       42.08       36.72      3.33 o 
  -9  10   6       33.64       42.75      2.88 o 
  -8  10   6        4.49        3.95      1.53 o 
  -7  10   6       14.24       14.26      1.62 o 
  -6  10   6      187.55      165.24      3.98 o 
  -5  10   6      224.72      225.43      3.33 o 
  -4  10   6       30.92       35.53      1.95 o 
  -3  10   6       31.29       27.76      2.10 o 
  -2  10   6        2.48        2.58      1.28 o 
  -1  10   6      427.56      465.99      5.50 o 
   0  10   6        9.12        5.40      1.04 o 
   1  10   6       12.41       13.84      1.30 o 
   2  10   6       11.02       11.10      1.30 o 
   3  10   6      457.54      457.27      4.81 o 
   4  10   6       33.91       36.75      2.05 o 
   5  10   6        3.30        6.17      1.55 o 
   6  10   6       11.15       13.12      2.10 o 
   7  10   6      127.37      132.24      3.87 o 
   8  10   6       25.36       24.32      2.50 o 
   9  10   6        0.37        0.45      2.07 o 
  10  10   6       11.59       16.16      2.83 o 
 -10  11   6        0.62        0.29      2.46 o 
  -9  11   6      139.10      137.20      4.11 o 
  -8  11   6        0.49        0.21      1.75 o 
  -7  11   6       31.44       22.69      2.09 o 
  -6  11   6       53.45       51.42      2.36 o 
  -5  11   6        7.75       12.56      1.74 o 
  -4  11   6       72.39       94.58      3.13 o 
  -3  11   6       10.07        9.05      1.58 o 
  -2  11   6        8.61       10.54      1.55 o 
  -1  11   6      274.75      287.42      4.44 o 
   0  11   6       64.12       71.53      2.25 o 
   1  11   6       24.76       30.11      1.69 o 
   2  11   6      108.60      139.96      3.33 o 
   3  11   6      205.72      223.93      3.40 o 
   4  11   6      536.55      550.49      6.43 o 
   5  11   6       24.86       25.85      2.00 o 
   6  11   6        3.88        3.35      1.92 o 
   7  11   6        4.83        5.91      1.98 o 
   8  11   6        0.26        1.91      2.09 o 
   9  11   6        0.92        1.81      2.14 o 
  10  11   6        9.88       16.65      2.72 o 
 -10  12   6       21.85       28.68      3.81 o 
  -9  12   6       40.12       30.36      3.02 o 
  -8  12   6        0.03       -0.28      2.98 o 
  -7  12   6        0.03        3.50      2.00 o 
  -6  12   6        9.53       10.81      1.86 o 
  -5  12   6       22.29       29.62      2.31 o 
  -4  12   6        0.05        0.45      1.47 o 
  -3  12   6        0.89        1.87      1.44 o 
  -2  12   6      117.81      113.66      3.13 o 
  -1  12   6        2.17       -0.11      1.29 o 
   0  12   6        0.59       -0.97      1.32 o 
   1  12   6       22.45       33.46      1.82 o 
   2  12   6       23.42       28.56      2.01 o 
   3  12   6        5.90        6.20      1.96 o 
   4  12   6       76.95       64.72      3.05 o 
   5  12   6       19.37       15.57      2.29 o 
   6  12   6        7.66        8.37      2.41 o 
   7  12   6       21.97       31.95      2.62 o 
   8  12   6        0.97        2.61      2.16 o 
   9  12   6       45.68       44.38      3.20 o 
  -9  13   6       44.79       40.03      5.06 o 
  -8  13   6       13.90       17.50      2.79 o 
  -7  13   6       35.86       37.67      3.29 o 
  -6  13   6        0.16       -1.15      1.68 o 
  -5  13   6       17.34       14.17      2.20 o 
  -4  13   6        0.79        1.36      1.86 o 
  -3  13   6       41.78       44.48      2.27 o 
  -2  13   6        0.81        0.39      1.58 o 
  -1  13   6        2.27        0.53      1.37 o 
   0  13   6        0.19       -0.68      1.42 o 
   1  13   6      111.19       98.22      3.18 o 
   2  13   6      263.17      248.06      4.50 o 
   3  13   6        2.03        1.69      2.09 o 
   4  13   6      137.88      142.38      8.14 o 
   5  13   6        2.23       -0.71      1.95 o 
   6  13   6      101.26      116.07      4.13 o 
   7  13   6        0.40        2.07      2.29 o 
   8  13   6        0.03       -0.19      2.77 o 
   9  13   6       12.98       10.74      3.51 o 
  -8  14   6        5.55       14.69      3.32 o 
  -7  14   6       78.75       71.83      3.57 o 
  -6  14   6        2.73        1.50      2.96 o 
  -5  14   6       41.12       63.44      2.78 o 
  -4  14   6        5.29       -0.51      1.66 o 
  -3  14   6       14.38       22.62      2.05 o 
  -2  14   6       48.49       76.28      2.60 o 
  -1  14   6        2.03       -1.44      1.44 o 
   0  14   6      112.40      134.75      3.22 o 
   1  14   6        0.04       -1.04      1.74 o 
   2  14   6      122.02      139.26      4.26 o 
   3  14   6       77.42       76.97      3.60 o 
   4  14   6        6.34        4.48      2.30 o 
   5  14   6       39.83       26.85      2.78 o 
   6  14   6        2.66        4.14      3.97 o 
   7  14   6        0.12        1.24      4.15 o 
   8  14   6       11.37       19.74      3.67 o 
  -7  15   6       50.81       47.59      4.10 o 
  -6  15   6       59.22       65.57      3.54 o 
  -5  15   6       53.89       50.29      3.22 o 
  -4  15   6       58.03       57.48      2.80 o 
  -3  15   6       51.57       55.21      2.38 o 
  -2  15   6       17.89       26.84      1.99 o 
  -1  15   6       38.22       42.49      2.78 o 
   0  15   6       97.88      105.64      4.24 o 
   1  15   6       48.17       46.18      2.70 o 
   2  15   6        0.60       -2.18      2.18 o 
   3  15   6       14.80       19.57      2.67 o 
   4  15   6        9.93       18.79      2.61 o 
   5  15   6        0.93        3.45      2.35 o 
   6  15   6        5.93        1.92      3.12 o 
   7  15   6       15.22       14.82      3.38 o 
  -6  16   6       12.82       10.93      3.30 o 
  -5  16   6       24.47       25.75      3.25 o 
  -4  16   6        7.22        4.44      2.47 o 
  -3  16   6        1.78       -0.62      1.65 o 
  -2  16   6       25.96       17.68      2.00 o 
  -1  16   6      144.05      160.22      4.83 o 
   0  16   6       20.37       23.41      2.71 o 
   1  16   6      185.90      175.16      5.05 o 
   2  16   6       77.96       68.96      4.16 o 
   3  16   6        0.33       -2.22      2.22 o 
   4  16   6       82.03       85.26      6.56 o 
   5  16   6        0.44        3.29      2.55 o 
   6  16   6        0.12       -4.61      4.97 o 
  -5  17   6       20.98       15.11      3.65 o 
  -4  17   6        5.19        6.02      3.00 o 
  -3  17   6        0.10        1.49      2.42 o 
  -2  17   6        3.83        1.26      1.81 o 
  -1  17   6        7.51        7.68      2.24 o 
   0  17   6       25.29       31.23      2.66 o 
   1  17   6        0.68       -2.36      2.36 o 
   2  17   6        0.00       -1.78      2.40 o 
   3  17   6        0.15       -1.57      2.78 o 
   4  17   6        2.95        0.44      3.18 o 
   5  17   6        2.72        0.56      4.43 o 
  -3  18   6        2.98        2.38      3.19 o 
  -2  18   6        0.49       -2.20      2.20 o 
  -1  18   6        0.62       -1.15      2.42 o 
   0  18   6       16.85       21.02      3.63 o 
   1  18   6       17.46       20.20      3.73 o 
   2  18   6        5.06        7.65      3.51 o 
   3  18   6       17.08       22.32      3.97 o 
 -13   1   7        0.38       -2.27      2.27 o 
 -12   1   7       37.84       39.44      2.43 o 
 -11   1   7      101.95      113.21      5.14 o 
 -10   1   7      171.88      161.37      3.57 o 
  -9   1   7      171.65      139.86      3.20 o 
  -8   1   7        0.43       -1.07      1.07 o 
  -7   1   7       13.61       11.90      1.24 o 
  -6   1   7      215.90      220.15      3.25 o 
  -5   1   7        0.09        4.95      0.85 o 
  -4   1   7      689.49      724.56      7.11 o 
  -3   1   7     3003.29     3043.13     20.81 o 
  -2   1   7       80.37      136.21      2.87 o 
  -1   1   7     1200.50     1191.33     10.05 o 
   0   1   7       91.37       74.40      1.10 o 
   1   1   7     4619.04     4874.29     24.21 o 
   2   1   7     1796.81     1814.67     10.37 o 
   3   1   7      595.17      667.89      4.46 o 
   4   1   7      143.95      170.61      2.12 o 
   5   1   7     1820.08     2064.27     14.62 o 
   6   1   7      389.70      408.86      6.22 o 
   7   1   7       94.30       83.02      2.72 o 
   8   1   7       98.86       93.13      3.97 o 
   9   1   7       43.52       39.41      3.07 o 
  10   1   7        6.06        9.85      2.38 o 
  11   1   7        7.98       13.61      2.65 o 
  12   1   7      137.14      164.04      5.89 o 
 -12   2   7        0.18       -0.72      1.66 o 
 -11   2   7       22.35       23.16      2.48 o 
 -10   2   7      202.99      178.48      3.81 o 
  -9   2   7        1.07       -0.02      1.30 o 
  -8   2   7      107.81       81.24      2.41 o 
  -7   2   7       32.66       40.55      1.70 o 
  -6   2   7       37.45       34.68      1.46 o 
  -5   2   7        0.03       -0.11      1.08 o 
  -4   2   7       77.56       75.78      1.75 o 
  -3   2   7     1352.10     1441.19     12.72 o 
  -2   2   7       46.62       47.75      1.31 o 
  -1   2   7     1394.03     1479.17     10.61 o 
   0   2   7      578.35      594.36      4.38 o 
   1   2   7       30.26       35.97      0.90 o 
   2   2   7      177.93      194.49      2.19 o 
   3   2   7       20.73       25.44      1.51 o 
   4   2   7        2.02        0.08      0.83 o 
   5   2   7        1.01        5.09      1.37 o 
   6   2   7      128.09      153.39      5.24 o 
   7   2   7      121.92      147.63      4.04 o 
   8   2   7       38.16       33.40      3.18 o 
   9   2   7      178.55      163.23      4.87 o 
  10   2   7        5.71        5.52      2.41 o 
  11   2   7        1.05        3.62      2.50 o 
  12   2   7       10.87       14.69      3.03 o 
 -12   3   7        0.30       -1.90      1.90 o 
 -11   3   7        4.23        2.38      1.63 o 
 -10   3   7        2.75        2.89      1.47 o 
  -9   3   7      287.39      266.14      4.27 o 
  -8   3   7       22.38       18.52      1.52 o 
  -7   3   7        8.31       11.38      1.26 o 
  -6   3   7        0.01        1.25      0.93 o 
  -5   3   7      317.75      313.79      4.21 o 
  -4   3   7      723.17      773.41      5.99 o 
  -3   3   7        2.22        1.53      0.60 o 
  -2   3   7     2075.02     2308.03     14.43 o 
  -1   3   7        0.42        0.49      0.54 o 
   0   3   7      256.54      214.98      2.31 o 
   1   3   7       29.16       50.38      1.25 o 
   2   3   7      199.46      208.89      3.28 o 
   3   3   7      526.02      554.78      4.56 o 
   4   3   7      197.99      208.05      2.95 o 
   5   3   7      148.06      161.78      2.75 o 
   6   3   7        2.18        1.52      1.34 o 
   7   3   7      145.00      142.01      3.53 o 
   8   3   7      138.40      145.04      3.56 o 
   9   3   7       21.01       18.95      2.68 o 
  10   3   7       35.55       41.92      3.36 o 
  11   3   7        3.94        4.75      2.53 o 
  12   3   7        1.83        6.20      2.84 o 
 -12   4   7        0.01        1.95      2.02 o 
 -11   4   7        0.75        1.49      1.76 o 
 -10   4   7        3.79       -1.08      1.56 o 
  -9   4   7       76.51       78.20      3.28 o 
  -8   4   7      366.88      369.06      4.82 o 
  -7   4   7      205.19      198.90      4.03 o 
  -6   4   7     1562.29     1505.74     11.94 o 
  -5   4   7      803.88      821.18      8.44 o 
  -4   4   7      272.09      258.49      2.94 o 
  -3   4   7      967.68      970.12      6.43 o 
  -2   4   7       54.63       54.82      1.65 o 
  -1   4   7     3619.73     3803.65     22.91 o 
   0   4   7      360.95      396.07      3.50 o 
   1   4   7       10.69       14.73      0.96 o 
   2   4   7      781.39      892.48      6.32 o 
   3   4   7      676.14      704.57      5.52 o 
   4   4   7     1890.49     1990.98     14.63 o 
   5   4   7       85.42       88.88      2.34 o 
   6   4   7       53.00       51.70      2.67 o 
   7   4   7      969.81      856.76      9.28 o 
   8   4   7      246.73      242.24      4.52 o 
   9   4   7       15.53       13.75      1.86 o 
  10   4   7      149.06      140.55      9.64 o 
  11   4   7       22.73       25.80      3.07 o 
  12   4   7        0.92        1.01      3.57 o 
 -12   5   7        0.19       -1.87      1.87 o 
 -11   5   7        6.15       -0.06      1.81 o 
 -10   5   7       16.09       14.13      1.94 o 
  -9   5   7       67.06       66.70      2.77 o 
  -8   5   7        3.83        2.28      1.38 o 
  -7   5   7        3.34        2.97      1.19 o 
  -6   5   7      300.81      290.30      3.82 o 
  -5   5   7        0.12        0.78      0.86 o 
  -4   5   7       79.16       70.86      2.08 o 
  -3   5   7      392.68      350.08      3.42 o 
  -2   5   7      931.02     1072.65      7.58 o 
  -1   5   7     1109.30     1201.59      8.26 o 
   0   5   7       70.68       86.53      1.48 o 
   1   5   7        1.61        0.26      0.47 o 
   2   5   7       88.28       88.84      1.63 o 
   3   5   7      126.61      159.16      2.12 o 
   4   5   7      471.18      508.94      6.03 o 
   5   5   7       13.96       11.34      1.51 o 
   6   5   7       72.77       56.90      3.64 o 
   7   5   7       11.34       16.45      1.86 o 
   8   5   7       58.40       54.47      2.56 o 
   9   5   7       27.15       31.70      2.28 o 
  10   5   7       26.98       31.32      3.03 o 
  11   5   7        3.30        3.63      3.75 o 
  12   5   7       16.83       26.71      4.94 o 
 -12   6   7        9.09        8.55      2.70 o 
 -11   6   7       23.70       23.31      2.28 o 
 -10   6   7       17.80       23.17      2.10 o 
  -9   6   7       24.23       29.46      2.04 o 
  -8   6   7        0.42       -1.08      1.27 o 
  -7   6   7      179.36      173.29      3.16 o 
  -6   6   7        3.38        4.06      1.10 o 
  -5   6   7       67.86       74.21      1.82 o 
  -4   6   7      228.98      255.15      2.98 o 
  -3   6   7       51.94       33.82      1.50 o 
  -2   6   7      143.58      169.80      3.75 o 
  -1   6   7      396.36      391.87      4.89 o 
   0   6   7      349.27      320.35      2.67 o 
   1   6   7        2.14        5.16      0.57 o 
   2   6   7      314.99      300.63      3.14 o 
   3   6   7      160.85      156.21      2.27 o 
   4   6   7       37.37       34.14      1.57 o 
   5   6   7        6.60        3.30      1.43 o 
   6   6   7       32.37       26.64      2.30 o 
   7   6   7        2.40        0.10      1.49 o 
   8   6   7       10.14       11.25      1.78 o 
   9   6   7        0.33        2.77      2.27 o 
  10   6   7       19.13       23.66      4.37 o 
  11   6   7        0.39        2.02      3.93 o 
 -12   7   7        8.98        9.18      5.12 o 
 -11   7   7       54.92       66.34      4.00 o 
 -10   7   7       17.37        9.62      2.00 o 
  -9   7   7       80.42       80.33      2.94 o 
  -8   7   7      136.29      129.27      3.29 o 
  -7   7   7       18.51       23.24      1.42 o 
  -6   7   7     1201.75     1093.74      8.52 o 
  -5   7   7      931.07      871.12      6.97 o 
  -4   7   7       12.56       14.43      1.00 o 
  -3   7   7        9.50       13.37      3.11 o 
  -2   7   7       11.86        8.09      0.85 o 
  -1   7   7      114.16      133.96      1.96 o 
   0   7   7      329.37      285.58      2.63 o 
   1   7   7       42.23       47.98      1.70 o 
   2   7   7      339.26      335.56      3.80 o 
   3   7   7      113.21      127.73      2.93 o 
   4   7   7      126.79      124.50      2.65 o 
   5   7   7       46.36       54.15      2.50 o 
   6   7   7       61.85       49.46      2.67 o 
   7   7   7       30.20       24.28      2.07 o 
   8   7   7       56.08       50.85      2.66 o 
   9   7   7        8.58        9.59      2.50 o 
  10   7   7        5.24        3.11      2.56 o 
  11   7   7       51.67       60.50      5.77 o 
 -11   8   7        6.08       10.49      2.79 o 
 -10   8   7       61.01       76.74      5.29 o 
  -9   8   7       30.97       42.34      2.49 o 
  -8   8   7       37.83       41.03      2.09 o 
  -7   8   7       62.06       67.83      2.04 o 
  -6   8   7       19.83       18.79      1.30 o 
  -5   8   7      343.20      310.91      3.61 o 
  -4   8   7      232.87      237.60      3.00 o 
  -3   8   7       48.94       68.80      1.89 o 
  -2   8   7       84.35       80.55      1.63 o 
  -1   8   7      154.94      164.50      1.98 o 
   0   8   7        3.67        4.38      0.75 o 
   1   8   7       17.35       18.17      1.07 o 
   2   8   7      157.68      166.61      2.67 o 
   3   8   7      630.11      603.68      6.29 o 
   4   8   7      707.16      699.04      7.02 o 
   5   8   7       47.95       52.63      2.46 o 
   6   8   7        7.25        7.98      1.80 o 
   7   8   7        8.68        7.49      2.16 o 
   8   8   7        0.71        0.74      1.82 o 
   9   8   7        2.00        1.88      2.31 o 
  10   8   7        0.80        3.63      2.60 o 
  11   8   7      177.91      198.57      9.40 o 
 -11   9   7       52.42       52.73      3.85 o 
 -10   9   7       15.55        8.63      2.61 o 
  -9   9   7       35.53       38.95      3.36 o 
  -8   9   7       35.53       43.42      2.24 o 
  -7   9   7       26.45       20.46      1.75 o 
  -6   9   7       23.65       13.53      1.52 o 
  -5   9   7        3.29        4.33      1.30 o 
  -4   9   7      281.19      271.40      3.28 o 
  -3   9   7       73.21       70.32      1.69 o 
  -2   9   7       24.78       13.51      0.88 o 
  -1   9   7      448.23      459.20      5.48 o 
   0   9   7       10.42        7.13      1.00 o 
   1   9   7       99.98       91.47      2.49 o 
   2   9   7      398.70      403.94      4.36 o 
   3   9   7      126.61      131.77      3.26 o 
   4   9   7      329.65      356.26      4.83 o 
   5   9   7       96.01       82.81      2.88 o 
   6   9   7      144.31      128.67      4.99 o 
   7   9   7      112.97      130.49      3.94 o 
   8   9   7       46.63       54.22      2.86 o 
   9   9   7       27.53       32.25      2.74 o 
  10   9   7       49.30       45.05      3.59 o 
 -10  10   7        0.09        0.02      4.13 o 
  -9  10   7       24.37       21.44      2.37 o 
  -8  10   7        4.96        3.09      1.60 o 
  -7  10   7      169.18      164.03      3.89 o 
  -6  10   7        9.28       14.36      1.59 o 
  -5  10   7      167.14      164.13      3.23 o 
  -4  10   7      131.08      117.50      3.46 o 
  -3  10   7        4.16       -0.13      1.29 o 
  -2  10   7       43.34       41.50      2.81 o 
  -1  10   7       12.94       11.48      1.10 o 
   0  10   7      175.15      171.57      2.57 o 
   1  10   7       86.00       96.32      2.39 o 
   2  10   7        1.51        2.78      1.21 o 
   3  10   7       44.08       52.29      2.22 o 
   4  10   7       30.82       27.34      2.57 o 
   5  10   7        9.84        8.62      1.76 o 
   6  10   7       27.58       26.16      2.02 o 
   7  10   7       40.55       38.85      2.68 o 
   8  10   7        3.78        5.00      2.11 o 
   9  10   7       16.22       18.60      4.31 o 
  10  10   7        4.28        3.36      3.57 o 
 -10  11   7       44.97       45.79      7.67 o 
  -9  11   7        5.32        3.43      1.99 o 
  -8  11   7      114.84      111.27      4.08 o 
  -7  11   7        0.07        0.42      1.82 o 
  -6  11   7      186.47      178.01      4.10 o 
  -5  11   7      158.75      178.55      3.84 o 
  -4  11   7        2.99        2.92      1.47 o 
  -3  11   7        5.71       16.78      1.78 o 
  -2  11   7      317.90      290.17      4.98 o 
  -1  11   7      199.47      186.87      3.59 o 
   0  11   7       57.87       65.94      2.22 o 
   1  11   7        6.45        3.94      1.72 o 
   2  11   7        6.60        8.23      1.55 o 
   3  11   7      221.52      211.01      3.88 o 
   4  11   7      123.14      120.66      3.20 o 
   5  11   7      230.65      217.41      4.13 o 
   6  11   7       66.31       77.93      3.12 o 
   7  11   7        4.14        4.75      2.02 o 
   8  11   7       13.67       15.15      2.39 o 
   9  11   7       85.24       82.84      3.80 o 
  10  11   7       21.79       20.34      4.40 o 
  -9  12   7       14.86       20.22      3.75 o 
  -8  12   7        0.00        1.56      2.13 o 
  -7  12   7       26.11       28.87      2.55 o 
  -6  12   7      153.53      159.10      3.91 o 
  -5  12   7        0.42       -0.37      1.62 o 
  -4  12   7        6.48        6.65      1.64 o 
  -3  12   7       13.22       11.66      1.70 o 
  -2  12   7        0.37        1.30      1.51 o 
  -1  12   7      383.17      353.83      6.54 o 
   0  12   7        0.00       -0.06      1.31 o 
   1  12   7      117.59      131.23      4.47 o 
   2  12   7        0.25        1.39      1.82 o 
   3  12   7       17.87       18.01      2.26 o 
   4  12   7        3.21        1.71      1.95 o 
   5  12   7       34.37       40.20      2.37 o 
   6  12   7       14.53       17.22      2.01 o 
   7  12   7       16.72       17.64      2.16 o 
   8  12   7      181.52      193.52      7.35 o 
   9  12   7        7.78       11.11      2.57 o 
  -9  13   7        4.86        2.85      3.06 o 
  -8  13   7       51.24       54.67      5.12 o 
  -7  13   7        7.29        4.26      2.20 o 
  -6  13   7        0.21        0.34      1.74 o 
  -5  13   7        5.91       12.98      1.94 o 
  -4  13   7       58.35       65.20      2.73 o 
  -3  13   7        0.83        0.17      1.59 o 
  -2  13   7       51.55       59.17      2.53 o 
  -1  13   7      101.89      104.75      2.86 o 
   0  13   7        6.42        9.98      2.14 o 
   1  13   7       10.29        4.07      1.77 o 
   2  13   7        0.82        1.66      1.92 o 
   3  13   7      172.33      173.83      4.67 o 
   4  13   7        2.31        3.19      2.19 o 
   5  13   7        3.53       -0.26      2.13 o 
   6  13   7       67.70       67.49      3.40 o 
   7  13   7       16.26        5.86      2.42 o 
   8  13   7       28.97       41.46      3.76 o 
  -8  14   7        0.57        2.67      3.09 o 
  -7  14   7       27.59       35.72      3.91 o 
  -6  14   7        8.78       16.97      2.54 o 
  -5  14   7      116.22      132.36      3.88 o 
  -4  14   7       26.73       22.76      2.22 o 
  -3  14   7       42.34       39.66      2.41 o 
  -2  14   7        0.35        1.79      1.75 o 
  -1  14   7        6.42        0.76      1.54 o 
   0  14   7       33.06       21.38      2.44 o 
   1  14   7        5.19        0.88      2.02 o 
   2  14   7        9.36       14.01      3.57 o 
   3  14   7        0.87        7.08      2.25 o 
   4  14   7        0.25       -0.15      2.21 o 
   5  14   7        0.08       -2.23      2.23 o 
   6  14   7       23.38       24.97      2.84 o 
   7  14   7       65.79       71.31      4.10 o 
   8  14   7        0.50        0.75      3.03 o 
  -7  15   7       17.29       17.59      4.10 o 
  -6  15   7        2.99        3.27      2.99 o 
  -5  15   7       10.81       20.62      2.35 o 
  -4  15   7       29.76       33.45      2.54 o 
  -3  15   7       13.16        8.65      1.78 o 
  -2  15   7       93.24       73.44      2.74 o 
  -1  15   7      201.45      221.37      5.14 o 
   0  15   7        0.23       -0.73      1.78 o 
   1  15   7       45.59       69.55      3.44 o 
   2  15   7        5.75       10.82      2.87 o 
   3  15   7        3.37       -0.20      2.25 o 
   4  15   7       12.74       17.57      2.87 o 
   5  15   7        4.37        9.47      3.16 o 
   6  15   7       10.49        9.56      2.63 o 
   7  15   7       18.12       19.89      3.67 o 
  -6  16   7        7.36       10.31      4.34 o 
  -5  16   7        5.43        4.91      3.05 o 
  -4  16   7       47.89       51.26      2.84 o 
  -3  16   7       13.07       21.00      2.08 o 
  -2  16   7       39.15       41.61      2.63 o 
  -1  16   7       11.76        9.52      2.84 o 
   0  16   7        1.55        2.64      3.91 o 
   1  16   7        3.82       -1.76      2.30 o 
   2  16   7       34.71       26.69      2.91 o 
   3  16   7       52.92       52.83      3.56 o 
   4  16   7        1.92        1.70      2.74 o 
   5  16   7        3.44        3.54      3.11 o 
   6  16   7       10.26        5.72      4.73 o 
  -5  17   7        0.62       -0.93      2.91 o 
  -4  17   7       11.03       14.49      2.72 o 
  -3  17   7       44.84       51.43      2.93 o 
  -2  17   7        0.01        1.09      3.43 o 
  -1  17   7       14.24       21.74      2.96 o 
   0  17   7        0.44        4.63      2.62 o 
   1  17   7       45.24       38.82      3.35 o 
   2  17   7        7.16        1.86      3.11 o 
   3  17   7       34.67       26.91      6.16 o 
   4  17   7        7.65        5.26      3.50 o 
  -2  18   7       95.24      102.94      4.51 o 
  -1  18   7        3.16        9.06      3.38 o 
   0  18   7      159.14      175.39      6.63 o 
   1  18   7        2.89       -0.15      6.63 o 
   2  18   7        3.99        3.44      6.66 o 
 -12   0   8       49.86       45.05      3.65 o 
 -11   0   8       47.24       63.70      4.43 o 
 -10   0   8       43.59       33.85      3.02 o 
  -9   0   8      292.86      212.50      5.40 o 
  -8   0   8        0.17        1.43      1.71 o 
  -7   0   8       46.84       37.98      4.43 o 
  -6   0   8      664.79      641.77      9.01 o 
  -5   0   8       50.28       53.24      2.39 o 
  -4   0   8       84.59      110.18      3.21 o 
  -3   0   8      503.35      481.64      6.49 o 
  -2   0   8      446.08      396.95      7.50 o 
  -1   0   8       51.44      108.21      2.56 o 
   0   0   8     5291.23     5627.11     42.60 o 
   1   0   8      883.13      833.42      6.57 o 
   2   0   8      951.20     1078.86      9.71 o 
   3   0   8      742.58      714.17      8.69 o 
   4   0   8      240.53      297.51      4.93 o 
   5   0   8       21.17       17.27      1.67 o 
   6   0   8      416.79      404.86     10.23 o 
   7   0   8     1285.32     1198.41     21.24 o 
   8   0   8       11.70       21.06      3.57 o 
   9   0   8       99.70       78.34      5.89 o 
  10   0   8      144.07      164.54      7.73 o 
  11   0   8       45.46       51.34      5.35 o 
  12   0   8        7.41       11.42      4.40 o 
 -12   1   8        4.14        7.35      1.87 o 
 -11   1   8        2.15        3.10      1.67 o 
 -10   1   8       82.57       76.64      2.66 o 
  -9   1   8       79.69       66.97      2.47 o 
  -8   1   8        1.91        0.99      1.17 o 
  -7   1   8        0.02        0.08      1.15 o 
  -6   1   8        0.00        1.44      1.26 o 
  -5   1   8      196.43      169.84      3.45 o 
  -4   1   8      288.54      242.09      3.49 o 
  -3   1   8     1829.58     1751.44     12.75 o 
  -2   1   8     6030.06     6348.71     47.88 o 
  -1   1   8       72.98       63.76      1.45 o 
   0   1   8      169.20      167.91      1.66 o 
   1   1   8       31.04       35.80      0.73 o 
   2   1   8      807.10      776.51      4.70 o 
   3   1   8      218.85      257.42      4.81 o 
   4   1   8        0.10       -0.66      0.94 o 
   5   1   8       11.97        9.76      1.38 o 
   6   1   8      193.25      209.53      3.87 o 
   7   1   8       34.89       39.11      2.84 o 
   8   1   8      113.75      114.27      4.36 o 
   9   1   8       27.02       28.31      4.05 o 
  10   1   8        9.82       10.29      2.65 o 
  11   1   8        5.79       11.72      2.82 o 
  12   1   8        1.02        3.90      2.90 o 
 -12   2   8        6.68        5.09      1.88 o 
 -11   2   8       62.98       67.87      2.77 o 
 -10   2   8       26.69       19.31      1.84 o 
  -9   2   8       23.03       25.33      1.78 o 
  -8   2   8       79.68       69.18      2.31 o 
  -7   2   8      321.28      350.03      4.52 o 
  -6   2   8      445.36      403.87      4.69 o 
  -5   2   8       12.49       17.63      1.39 o 
  -4   2   8       19.56       21.74      1.12 o 
  -3   2   8      186.14      204.24      2.95 o 
  -2   2   8     2044.45     2158.46     17.43 o 
  -1   2   8     1319.81     1326.16      9.81 o 
   0   2   8      240.24      286.82      2.44 o 
   1   2   8      301.17      321.85      2.85 o 
   2   2   8        8.20        9.75      1.20 o 
   3   2   8      143.04      135.17      2.38 o 
   4   2   8        0.05        0.25      0.74 o 
   5   2   8        1.06        3.97      1.26 o 
   6   2   8       20.38       19.42      1.75 o 
   7   2   8        0.54        2.29      1.52 o 
   8   2   8      205.29      180.09      5.15 o 
   9   2   8        8.52        9.13      2.42 o 
  10   2   8       57.34       64.03      3.70 o 
  11   2   8       12.25       13.70      2.96 o 
  12   2   8        0.04        0.53      2.75 o 
 -12   3   8        7.36        6.24      2.13 o 
 -11   3   8        5.76        4.06      1.71 o 
 -10   3   8        1.51        0.52      1.43 o 
  -9   3   8      128.49      115.99      3.76 o 
  -8   3   8      406.35      370.11      6.74 o 
  -7   3   8      288.94      272.28      3.97 o 
  -6   3   8      952.62      923.95      8.23 o 
  -5   3   8       16.65       23.84      1.25 o 
  -4   3   8        1.42        3.79      0.76 o 
  -3   3   8        1.44        5.23      0.73 o 
  -2   3   8      807.45      752.28      5.68 o 
  -1   3   8      463.36      515.50      4.20 o 
   0   3   8      814.19      860.92      5.61 o 
   1   3   8     1332.41     1274.11      6.75 o 
   2   3   8      195.64      200.44      2.69 o 
   3   3   8       46.79       46.83      1.48 o 
   4   3   8       38.54       43.96      1.53 o 
   5   3   8       52.77       42.88      2.02 o 
   6   3   8      411.21      400.35      5.62 o 
   7   3   8      125.07      102.14      3.18 o 
   8   3   8       10.66        9.17      2.02 o 
   9   3   8       52.25       59.21      3.44 o 
  10   3   8       41.51       43.62      3.23 o 
  11   3   8       54.21       63.58      3.89 o 
  12   3   8        3.95        7.58      5.32 o 
 -12   4   8        7.13       11.35      2.26 o 
 -11   4   8       33.47       30.50      2.46 o 
 -10   4   8        3.82       -0.52      1.64 o 
  -9   4   8        1.05        4.85      2.24 o 
  -8   4   8       24.51       27.79      1.73 o 
  -7   4   8      252.70      229.23      4.59 o 
  -6   4   8       92.05       92.73      2.98 o 
  -5   4   8       24.12       20.88      1.13 o 
  -4   4   8      289.73      286.63      4.02 o 
  -3   4   8      989.28     1013.65      6.76 o 
  -2   4   8        3.53        3.79      0.76 o 
  -1   4   8        0.17        2.37      0.74 o 
   0   4   8      213.21      192.39      2.35 o 
   1   4   8        0.03        1.19      0.61 o 
   2   4   8      652.89      671.05      6.03 o 
   3   4   8      515.30      565.92      4.86 o 
   4   4   8      181.84      206.30      2.74 o 
   5   4   8       42.99       53.14      2.01 o 
   6   4   8        5.26        9.78      1.58 o 
   7   4   8       10.80       12.83      1.90 o 
   8   4   8        2.63        1.40      1.59 o 
   9   4   8        0.69       -0.09      1.68 o 
  10   4   8        0.38        0.35      3.09 o 
  11   4   8      133.90      163.91      5.65 o 
 -12   5   8       14.07       14.63      2.33 o 
 -11   5   8       59.20       68.88      3.27 o 
 -10   5   8        0.65        0.92      1.69 o 
  -9   5   8      145.80      146.22      3.67 o 
  -8   5   8        9.07        4.47      1.44 o 
  -7   5   8       23.27       26.28      1.80 o 
  -6   5   8      201.39      192.72      3.18 o 
  -5   5   8     1289.13     1319.99     10.64 o 
  -4   5   8        6.30        4.96      0.85 o 
  -3   5   8       11.78       11.78      0.90 o 
  -2   5   8      317.57      296.71      3.68 o 
  -1   5   8     2376.05     2583.29     16.26 o 
   0   5   8      159.59      182.62      2.58 o 
   1   5   8      306.64      325.93      2.83 o 
   2   5   8      237.19      249.65      2.70 o 
   3   5   8      432.79      455.85      4.84 o 
   4   5   8      247.43      276.45      3.67 o 
   5   5   8      154.47      172.17      3.11 o 
   6   5   8      543.10      553.15      6.93 o 
   7   5   8      137.14      119.20      3.36 o 
   8   5   8       10.67        8.59      1.78 o 
   9   5   8       30.26       30.29      3.23 o 
  10   5   8      113.18      111.56      4.61 o 
  11   5   8       16.98       18.08      4.34 o 
 -12   6   8       12.83       11.99      2.31 o 
 -11   6   8        0.00        3.57      1.88 o 
 -10   6   8       35.87       27.49      2.25 o 
  -9   6   8        0.62       -0.79      1.47 o 
  -8   6   8       54.06       61.82      2.72 o 
  -7   6   8       38.60       45.72      2.08 o 
  -6   6   8      497.41      492.34      5.41 o 
  -5   6   8        0.09        0.76      0.90 o 
  -4   6   8       12.22       19.36      1.09 o 
  -3   6   8       34.46       23.82      1.63 o 
  -2   6   8       77.94       92.86      1.81 o 
  -1   6   8       74.39       52.39      1.47 o 
   0   6   8        5.08        1.41      0.64 o 
   1   6   8       97.39       98.88      1.63 o 
   2   6   8      282.66      273.02      3.55 o 
   3   6   8       86.81       84.23      2.58 o 
   4   6   8       56.32       69.03      2.18 o 
   5   6   8        0.97        3.60      1.53 o 
   6   6   8       19.05       15.23      1.80 o 
   7   6   8        0.00       -1.55      1.55 o 
   8   6   8       43.62       41.16      3.18 o 
   9   6   8       18.80       17.37      2.71 o 
  10   6   8        3.43        6.90      2.60 o 
  11   6   8        0.11       -3.39      3.63 o 
 -11   7   8        1.67        0.50      2.54 o 
 -10   7   8       93.60       96.68      3.82 o 
  -9   7   8        1.08        0.29      1.51 o 
  -8   7   8        1.84        1.12      1.41 o 
  -7   7   8      138.75      164.30      3.13 o 
  -6   7   8      746.00      742.85      6.50 o 
  -5   7   8      701.09      658.27      5.83 o 
  -4   7   8      311.02      287.93      3.90 o 
  -3   7   8      201.78      185.61      3.92 o 
  -2   7   8       21.35       40.04      1.43 o 
  -1   7   8       25.10       18.19      1.04 o 
   0   7   8      137.12      177.28      2.29 o 
   1   7   8       41.58       46.11      1.23 o 
   2   7   8       92.26       98.55      2.43 o 
   3   7   8       72.78       85.16      2.99 o 
   4   7   8        0.01        1.05      1.39 o 
   5   7   8      133.65      131.89      3.51 o 
   6   7   8      161.48      141.56      4.61 o 
   7   7   8       32.24       22.42      2.76 o 
   8   7   8        0.02        0.81      2.91 o 
   9   7   8        1.24        2.36      2.47 o 
  10   7   8        2.49       11.94      3.42 o 
  11   7   8       23.12       24.45      4.82 o 
 -11   8   8        3.78        1.89      2.42 o 
 -10   8   8       32.59       24.07      2.50 o 
  -9   8   8        0.21       -0.38      1.79 o 
  -8   8   8        3.04        2.60      1.26 o 
  -7   8   8      104.86       90.49      2.35 o 
  -6   8   8       88.58      105.12      2.39 o 
  -5   8   8       61.81       51.04      1.74 o 
  -4   8   8       11.21        5.43      1.02 o 
  -3   8   8       14.00        4.20      1.20 o 
  -2   8   8       12.74       14.01      0.95 o 
  -1   8   8       67.57       70.48      1.49 o 
   0   8   8       36.61       46.62      1.30 o 
   1   8   8      112.12      116.74      2.32 o 
   2   8   8       24.09       14.94      2.74 o 
   3   8   8        1.09        3.56      1.57 o 
   4   8   8       95.36      104.25      3.32 o 
   5   8   8      104.75      119.07      4.57 o 
   6   8   8      237.79      238.73      4.71 o 
   7   8   8       49.62       35.39      2.50 o 
   8   8   8      150.11      155.67      5.31 o 
   9   8   8       30.47       26.98      3.17 o 
  10   8   8        0.20       -0.97      2.44 o 
 -11   9   8       12.07       15.41      3.04 o 
 -10   9   8        6.92        5.70      2.17 o 
  -9   9   8        0.13        0.43      1.80 o 
  -8   9   8       57.73       65.49      2.64 o 
  -7   9   8        0.69        1.86      1.36 o 
  -6   9   8        5.93        7.59      1.48 o 
  -5   9   8       57.46       64.41      1.97 o 
  -4   9   8       58.86       63.13      1.90 o 
  -3   9   8      356.63      400.59      4.89 o 
  -2   9   8        0.02        0.51      0.74 o 
  -1   9   8      295.85      343.81      3.51 o 
   0   9   8        4.25        4.15      0.99 o 
   1   9   8        0.03       -1.06      1.06 o 
   2   9   8       19.22       20.40      1.67 o 
   3   9   8      206.28      210.27      3.76 o 
   4   9   8      132.41      123.32      3.13 o 
   5   9   8      222.64      217.65      4.83 o 
   6   9   8       18.72       14.16      1.81 o 
   7   9   8       40.06       50.18      2.83 o 
   8   9   8        2.25        5.75      2.11 o 
   9   9   8        0.34        0.60      2.61 o 
  10   9   8       42.32       43.30      3.72 o 
 -10  10   8        0.01       -0.14      2.36 o 
  -9  10   8       35.10       39.81      2.90 o 
  -8  10   8       48.56       52.72      2.45 o 
  -7  10   8        1.42       -1.02      1.39 o 
  -6  10   8       57.75       45.99      2.44 o 
  -5  10   8      369.79      418.24      5.31 o 
  -4  10   8      112.20      130.68      3.21 o 
  -3  10   8       44.95       44.23      2.09 o 
  -2  10   8        5.82        3.83      1.19 o 
  -1  10   8        5.13        1.72      1.00 o 
   0  10   8       55.50       66.52      2.10 o 
   1  10   8       63.79       65.93      2.39 o 
   2  10   8       38.55       42.05      2.16 o 
   3  10   8      305.83      279.93      4.65 o 
   4  10   8      191.07      198.66      3.85 o 
   5  10   8       37.45       36.02      3.42 o 
   6  10   8      190.95      165.42      3.70 o 
   7  10   8       68.77       60.63      4.06 o 
   8  10   8      178.41      191.28      4.92 o 
   9  10   8        0.22        2.09      3.36 o 
  10  10   8        9.46       11.59      3.22 o 
 -10  11   8        4.96        1.86      2.49 o 
  -9  11   8       80.20       86.68      5.16 o 
  -8  11   8        0.21        0.19      2.11 o 
  -7  11   8       16.64       22.96      2.56 o 
  -6  11   8       75.15       78.43      3.13 o 
  -5  11   8       93.32      103.01      3.13 o 
  -4  11   8       20.37       20.80      1.83 o 
  -3  11   8       11.66        8.32      1.57 o 
  -2  11   8       26.46       19.81      1.73 o 
  -1  11   8      235.32      264.24      4.35 o 
   0  11   8       40.35       49.52      2.22 o 
   1  11   8        0.00        1.79      2.13 o 
   2  11   8       52.60       38.99      2.47 o 
   3  11   8        4.50        4.82      1.64 o 
   4  11   8       18.61       19.23      1.97 o 
   5  11   8       73.88       72.95      2.86 o 
   6  11   8       59.05       56.31      2.61 o 
   7  11   8       41.40       36.07      2.42 o 
   8  11   8        5.62       11.77      2.66 o 
   9  11   8        6.52        7.91      2.93 o 
  -9  12   8       33.10       40.04      3.93 o 
  -8  12   8        8.10        7.15      2.11 o 
  -7  12   8        0.19        1.07      1.80 o 
  -6  12   8       21.87       23.46      2.16 o 
  -5  12   8        0.04        0.25      1.66 o 
  -4  12   8       31.87       36.97      2.23 o 
  -3  12   8       41.38       53.21      2.40 o 
  -2  12   8        7.03        8.95      1.71 o 
  -1  12   8      116.44      110.39      4.10 o 
   0  12   8      100.77       98.22      3.07 o 
   1  12   8       13.89       18.51      2.28 o 
   2  12   8       70.25       63.64      3.13 o 
   3  12   8        0.33        2.81      1.98 o 
   4  12   8       41.50       50.12      3.01 o 
   5  12   8       19.75       20.05      2.60 o 
   6  12   8       35.35       32.01      3.23 o 
   7  12   8        0.02        1.10      1.93 o 
   8  12   8        1.06        2.40      2.25 o 
   9  12   8       18.30       23.22      3.52 o 
  -8  13   8        3.48        9.80      5.86 o 
  -7  13   8        8.24        8.18      2.06 o 
  -6  13   8      101.97       93.60      3.38 o 
  -5  13   8       55.09       65.89      4.40 o 
  -4  13   8        0.25        1.91      1.73 o 
  -3  13   8      159.14      163.10      3.84 o 
  -2  13   8       12.59       13.51      2.28 o 
  -1  13   8       27.38       22.04      2.03 o 
   0  13   8       84.94       85.57      4.10 o 
   1  13   8       96.72       91.85      3.73 o 
   2  13   8      143.22      145.20      4.35 o 
   3  13   8      231.74      241.88      5.45 o 
   4  13   8       15.20        9.39      2.43 o 
   5  13   8       11.95       12.84      2.52 o 
   6  13   8        8.50        9.26      2.56 o 
   7  13   8       16.57       14.37      3.08 o 
   8  13   8       11.22       12.04      3.45 o 
  -8  14   8       27.54       32.90      3.93 o 
  -7  14   8       38.49       32.56      3.74 o 
  -6  14   8       13.55       10.70      2.88 o 
  -5  14   8       85.49       96.68      3.48 o 
  -4  14   8        4.65        2.13      1.85 o 
  -3  14   8       39.66       30.09      2.36 o 
  -2  14   8      209.64      185.84      3.79 o 
  -1  14   8       17.01       16.95      2.10 o 
   0  14   8      166.11      146.22      4.68 o 
   1  14   8       53.58       40.91      3.03 o 
   2  14   8       38.04       47.24      3.17 o 
   3  14   8        8.38        4.11      2.90 o 
   4  14   8       12.71       12.32      2.56 o 
   5  14   8        6.98        0.79      2.36 o 
   6  14   8       51.48       47.26      3.43 o 
   7  14   8        0.98        0.42      2.54 o 
  -7  15   8       20.21       17.36      4.61 o 
  -6  15   8       74.21       68.88      6.31 o 
  -5  15   8        3.46       -1.39      1.88 o 
  -4  15   8       67.28       79.88      3.20 o 
  -3  15   8       47.29       68.22      3.03 o 
  -2  15   8       27.93       24.88      2.37 o 
  -1  15   8      152.21      179.41      5.12 o 
   0  15   8       15.82       22.19      2.94 o 
   1  15   8        2.08        0.33      2.29 o 
   2  15   8        3.03        1.41      2.36 o 
   3  15   8       28.61       44.04      3.30 o 
   4  15   8        1.72        3.05      2.45 o 
   5  15   8       56.39       54.56      3.54 o 
   6  15   8       17.20       12.35      2.79 o 
  -6  16   8        6.58        2.71      3.93 o 
  -5  16   8       77.76       90.59      6.87 o 
  -4  16   8        4.01        1.40      2.47 o 
  -3  16   8        0.24        0.31      1.98 o 
  -2  16   8       10.05       17.00      2.30 o 
  -1  16   8       18.88       16.70      2.71 o 
   0  16   8       89.69      121.47      4.58 o 
   1  16   8      120.16      148.85      7.41 o 
   2  16   8        2.15        3.58      2.56 o 
   3  16   8        4.25        1.59      2.49 o 
   4  16   8       10.13        3.67      2.68 o 
   5  16   8        1.22       -2.37      3.23 o 
  -4  17   8        0.02        2.35      2.18 o 
  -3  17   8        6.51        2.89      2.56 o 
  -2  17   8        7.15        7.81      3.39 o 
  -1  17   8       26.50       18.17      3.51 o 
   0  17   8        4.95       12.08      3.41 o 
   1  17   8        0.42        0.53      3.22 o 
   2  17   8       26.28       24.10      7.64 o 
   3  17   8       18.80       27.20      3.99 o 
  -1  18   8        2.20        3.50      3.30 o 
   0  18   8        7.57        5.00      3.40 o 
 -12   1   9        3.43        4.60      1.90 o 
 -11   1   9       16.78       14.96      1.93 o 
 -10   1   9        8.79       10.85      1.84 o 
  -9   1   9       46.23       43.22      2.11 o 
  -8   1   9      175.02      163.00      3.29 o 
  -7   1   9       26.92       27.84      1.58 o 
  -6   1   9     1384.29     1311.65     10.83 o 
  -5   1   9      824.68      776.34      9.13 o 
  -4   1   9       96.93       89.92      2.02 o 
  -3   1   9      876.69      837.67      7.03 o 
  -2   1   9     1052.85      992.52      9.05 o 
  -1   1   9     1599.18     1822.45     13.07 o 
   0   1   9     1344.60     1417.94      7.84 o 
   1   1   9      138.49      124.52      1.41 o 
   2   1   9       25.73       26.77      0.76 o 
   3   1   9       22.48       25.32      1.37 o 
   4   1   9      149.60      139.22      3.40 o 
   5   1   9        8.08        9.02      1.44 o 
   6   1   9       87.19       90.22      8.66 o 
   7   1   9      255.48      207.12      5.80 o 
   8   1   9      350.19      295.99      6.65 o 
   9   1   9        4.69        1.77      2.33 o 
  10   1   9      114.48      101.35      4.82 o 
  11   1   9       31.14       25.91      3.24 o 
 -12   2   9       31.55       25.63      3.11 o 
 -11   2   9       30.25       38.99      2.32 o 
 -10   2   9        8.14       10.46      1.95 o 
  -9   2   9        7.55        6.07      1.49 o 
  -8   2   9       47.36       43.26      1.99 o 
  -7   2   9      338.90      319.03      4.35 o 
  -6   2   9       85.65       94.10      2.64 o 
  -5   2   9       70.54       63.78      1.95 o 
  -4   2   9       18.33       17.64      1.35 o 
  -3   2   9       90.37       87.37      1.94 o 
  -2   2   9        1.14        5.62      0.84 o 
  -1   2   9     1284.57     1314.38      8.83 o 
   0   2   9       20.71       29.70      0.85 o 
   1   2   9       92.93       87.89      1.25 o 
   2   2   9      231.07      195.59      1.93 o 
   3   2   9       54.11       49.30      2.68 o 
   4   2   9       47.25       61.35      2.46 o 
   5   2   9      150.89      146.58      4.54 o 
   6   2   9        9.85       11.97      1.71 o 
   7   2   9       69.44       89.86      8.80 o 
   8   2   9       34.80       24.18      2.78 o 
   9   2   9        1.93        5.06      2.51 o 
  10   2   9        0.12        3.16      2.44 o 
  11   2   9       15.59       16.47      7.14 o 
 -12   3   9        1.47       -0.29      1.75 o 
 -11   3   9        0.01        1.45      1.67 o 
 -10   3   9       95.28       94.17      2.95 o 
  -9   3   9        0.41        1.39      1.43 o 
  -8   3   9      126.53      102.13      3.48 o 
  -7   3   9       94.31       82.62      2.41 o 
  -6   3   9      103.67      108.72      3.01 o 
  -5   3   9        0.01       -0.88      0.88 o 
  -4   3   9        0.12        0.64      0.79 o 
  -3   3   9        2.06        2.88      0.70 o 
  -2   3   9        7.60       11.92      0.97 o 
  -1   3   9       43.34       46.87      1.72 o 
   0   3   9        6.79       11.42      0.90 o 
   1   3   9       55.35       60.12      1.11 o 
   2   3   9     1403.25     1369.14      8.53 o 
   3   3   9      107.68      109.02      1.96 o 
   4   3   9       20.23       29.01      1.48 o 
   5   3   9       57.82       53.67      2.33 o 
   6   3   9      167.00      169.56      3.76 o 
   7   3   9       25.42       26.28      2.04 o 
   8   3   9       59.38       53.94      3.37 o 
   9   3   9        2.08        0.74      2.43 o 
  10   3   9       16.54       11.21      2.69 o 
  11   3   9        5.30        8.94      2.98 o 
 -12   4   9        2.39        2.76      2.08 o 
 -11   4   9        0.26        1.12      1.93 o 
 -10   4   9        1.52        2.62      1.50 o 
  -9   4   9       20.99       19.53      1.78 o 
  -8   4   9       10.61       17.54      1.64 o 
  -7   4   9      319.00      295.59      4.23 o 
  -6   4   9      279.20      269.54      3.85 o 
  -5   4   9      952.79      861.09      6.97 o 
  -4   4   9       25.11       20.66      1.12 o 
  -3   4   9       77.27       95.61      1.84 o 
  -2   4   9      157.70      184.48      2.22 o 
  -1   4   9      124.64       91.93      2.47 o 
   0   4   9      401.23      405.47      3.79 o 
   1   4   9       82.83      109.56      1.77 o 
   2   4   9        2.12        1.36      0.72 o 
   3   4   9      138.06      115.80      2.11 o 
   4   4   9        0.23       -0.80      1.11 o 
   5   4   9       32.32       39.58      2.17 o 
   6   4   9       86.02       71.71      3.02 o 
   7   4   9       43.42       46.04      2.39 o 
   8   4   9      255.64      242.96      4.93 o 
   9   4   9        9.90        8.29      2.46 o 
  10   4   9        4.08        1.29      2.40 o 
  11   4   9       16.93       18.47      3.11 o 
 -12   5   9        7.15       10.80      2.39 o 
 -11   5   9        0.01        0.13      1.84 o 
 -10   5   9        3.16       -0.13      1.67 o 
  -9   5   9        0.07       -1.52      1.52 o 
  -8   5   9        1.13       -1.34      1.34 o 
  -7   5   9       20.10       15.37      1.72 o 
  -6   5   9      204.48      202.63      3.40 o 
  -5   5   9      375.19      384.35      5.27 o 
  -4   5   9       14.89       19.67      1.19 o 
  -3   5   9       35.97       32.54      1.34 o 
  -2   5   9       53.92       47.84      1.61 o 
  -1   5   9      184.14      173.31      2.98 o 
   0   5   9      149.15      128.37      2.12 o 
   1   5   9       85.75       71.55      1.54 o 
   2   5   9      216.32      245.40      3.38 o 
   3   5   9      185.84      209.08      3.30 o 
   4   5   9        4.05        3.73      1.09 o 
   5   5   9      212.76      192.78      4.02 o 
   6   5   9        0.63       -0.37      1.52 o 
   7   5   9        0.02        0.32      1.65 o 
   8   5   9        1.06        1.62      1.74 o 
   9   5   9       30.53       34.08      2.46 o 
  10   5   9        1.69        0.42      3.93 o 
  11   5   9        0.12        3.69      4.34 o 
 -11   6   9       22.67       30.60      2.52 o 
 -10   6   9        5.70        6.69      1.81 o 
  -9   6   9        1.05        0.66      1.59 o 
  -8   6   9       40.44       29.54      2.04 o 
  -7   6   9      427.35      452.17      6.02 o 
  -6   6   9      187.29      166.79      2.88 o 
  -5   6   9      104.76       90.68      2.12 o 
  -4   6   9      109.43      103.86      2.16 o 
  -3   6   9      855.82      920.02      7.13 o 
  -2   6   9       88.10       52.13      1.61 o 
  -1   6   9        2.96        2.44      0.74 o 
   0   6   9       47.54       36.62      1.25 o 
   1   6   9       97.23       97.26      2.57 o 
   2   6   9        1.21        1.13      0.94 o 
   3   6   9      395.91      390.41      4.65 o 
   4   6   9        9.41        7.41      1.39 o 
   5   6   9       43.80       43.10      3.41 o 
   6   6   9       46.46       37.46      2.27 o 
   7   6   9        4.78        6.52      1.76 o 
   8   6   9       29.06       27.60      2.97 o 
   9   6   9       38.64       35.61      3.19 o 
  10   6   9        0.65       -1.90      3.93 o 
  11   6   9        5.65        5.18      4.16 o 
 -11   7   9        0.23       -2.36      2.37 o 
 -10   7   9        4.06        0.25      1.79 o 
  -9   7   9       36.83       34.53      2.63 o 
  -8   7   9       25.43       21.92      1.71 o 
  -7   7   9       25.69       26.54      1.91 o 
  -6   7   9      924.62      921.42      7.70 o 
  -5   7   9       43.66       32.03      1.45 o 
  -4   7   9      185.56      176.61      2.70 o 
  -3   7   9       52.85       62.02      1.83 o 
  -2   7   9      259.53      232.63      2.96 o 
  -1   7   9      534.57      562.87      4.56 o 
   0   7   9      128.04      145.92      2.51 o 
   1   7   9       88.36       93.50      3.08 o 
   2   7   9        1.18       -0.21      1.07 o 
   3   7   9        9.86       10.20      1.39 o 
   4   7   9       62.27       72.30      2.47 o 
   5   7   9        1.38        2.20      1.61 o 
   6   7   9      102.11      100.71      4.25 o 
   7   7   9      116.66      100.91      6.13 o 
   8   7   9      106.52       98.13      4.43 o 
   9   7   9        9.09        8.55      2.77 o 
  10   7   9        0.01        0.51      3.90 o 
 -11   8   9        0.31        2.22      2.18 o 
 -10   8   9       12.53       16.05      3.93 o 
  -9   8   9       24.40       21.73      2.24 o 
  -8   8   9       21.28       18.78      1.67 o 
  -7   8   9        2.47        1.18      1.75 o 
  -6   8   9        1.13        1.39      1.14 o 
  -5   8   9      218.48      233.89      3.28 o 
  -4   8   9      319.10      285.32      3.54 o 
  -3   8   9     1042.78     1106.80      8.44 o 
  -2   8   9        0.19       -1.41      1.41 o 
  -1   8   9      458.66      444.67      3.66 o 
   0   8   9      206.69      193.27      2.55 o 
   1   8   9       92.62      127.07      2.83 o 
   2   8   9       18.24       15.23      1.55 o 
   3   8   9       85.38       98.51      3.12 o 
   4   8   9       16.87       18.05      2.08 o 
   5   8   9       32.89       34.57      5.37 o 
   6   8   9       87.49      100.57      4.23 o 
   7   8   9        8.78       10.84      2.66 o 
   8   8   9        0.62        0.24      2.52 o 
   9   8   9       17.60       18.45      3.00 o 
  10   8   9        9.81       15.46      3.21 o 
 -10   9   9        0.75        4.29      2.88 o 
  -9   9   9       41.49       42.25      2.78 o 
  -8   9   9        0.68       -0.21      1.47 o 
  -7   9   9       49.75       39.95      2.10 o 
  -6   9   9      381.88      398.48      5.33 o 
  -5   9   9      612.40      636.99      5.96 o 
  -4   9   9       20.46       20.30      1.34 o 
  -3   9   9       12.59       11.90      1.19 o 
  -2   9   9      271.92      269.52      3.19 o 
  -1   9   9      194.11      180.24      2.76 o 
   0   9   9      105.97      123.61      2.91 o 
   1   9   9      155.62      164.97      3.30 o 
   2   9   9      122.68      114.00      5.62 o 
   3   9   9      737.65      779.87      7.90 o 
   4   9   9       27.99       23.53      1.93 o 
   5   9   9       34.51       38.31      2.48 o 
   6   9   9      127.08      128.99      5.11 o 
   7   9   9       23.23       22.73      2.37 o 
   8   9   9       74.97       79.56      4.42 o 
   9   9   9       17.31       17.88      3.06 o 
  10   9   9       86.13       88.68      4.90 o 
 -10  10   9        2.98        5.23      2.31 o 
  -9  10   9       36.49       30.83      2.57 o 
  -8  10   9       17.29       23.11      2.02 o 
  -7  10   9       15.58       16.78      1.83 o 
  -6  10   9        1.86        2.47      1.45 o 
  -5  10   9      257.18      291.18      8.37 o 
  -4  10   9        8.81        9.17      1.65 o 
  -3  10   9       98.91       85.49      2.77 o 
  -2  10   9       64.39       78.54      2.08 o 
  -1  10   9      630.58      620.09      5.83 o 
   0  10   9       47.75       33.11      1.91 o 
   1  10   9      101.64       87.16      2.69 o 
   2  10   9      357.66      413.21      5.44 o 
   3  10   9        7.10       14.80      1.82 o 
   4  10   9        5.02        5.90      1.66 o 
   5  10   9        1.40        0.04      1.67 o 
   6  10   9       16.23       14.83      2.31 o 
   7  10   9       31.44       36.13      2.71 o 
   8  10   9        1.81        3.29      2.73 o 
   9  10   9       20.94       18.44      3.19 o 
  -9  11   9        5.61        2.13      3.03 o 
  -8  11   9        2.09        3.06      2.24 o 
  -7  11   9        5.16        3.38      2.20 o 
  -6  11   9       15.52       14.63      2.34 o 
  -5  11   9        4.41        9.06      1.77 o 
  -4  11   9       55.06       46.22      3.77 o 
  -3  11   9       41.35       37.88      2.19 o 
  -2  11   9      173.63      139.91      3.61 o 
  -1  11   9      107.85       99.17      3.48 o 
   0  11   9        8.91        7.44      2.84 o 
   1  11   9       44.44       35.01      2.83 o 
   2  11   9       31.70       17.84      1.81 o 
   3  11   9       21.16       15.74      1.96 o 
   4  11   9       92.67       84.94      3.08 o 
   5  11   9      223.07      249.43      4.56 o 
   6  11   9        0.06        1.91      1.99 o 
   7  11   9        4.47        6.24      2.20 o 
   8  11   9        8.58       12.27      3.96 o 
   9  11   9       62.79       60.93      4.08 o 
  -9  12   9       15.71       15.53      4.70 o 
  -8  12   9       44.11       57.33      5.49 o 
  -7  12   9        7.14       11.56      2.13 o 
  -6  12   9       29.50       29.58      2.82 o 
  -5  12   9       50.21       61.10      6.90 o 
  -4  12   9       28.56       37.32      2.34 o 
  -3  12   9       22.23       21.05      1.96 o 
  -2  12   9      165.86      159.34      3.65 o 
  -1  12   9      144.38      120.63      3.95 o 
   0  12   9      226.78      212.60      4.98 o 
   1  12   9      154.80      166.63      4.53 o 
   2  12   9       54.50       50.75      2.94 o 
   3  12   9      120.71      121.02      4.18 o 
   4  12   9        4.52        2.68      2.18 o 
   5  12   9        0.00       -1.17      1.83 o 
   6  12   9        1.27       -1.00      1.88 o 
   7  12   9      104.97      110.76      4.54 o 
   8  12   9      218.84      225.24      9.09 o 
  -8  13   9      109.59      120.49      5.75 o 
  -7  13   9       17.31       23.54      2.50 o 
  -6  13   9        0.61        1.41      1.81 o 
  -5  13   9       98.20      109.12      3.57 o 
  -4  13   9      138.21      137.84      3.70 o 
  -3  13   9       44.65       42.25      2.49 o 
  -2  13   9       51.91       46.15      2.88 o 
  -1  13   9        3.35        3.82      2.06 o 
   0  13   9       52.77       41.02      2.85 o 
   1  13   9       53.72       43.86      3.77 o 
   2  13   9        2.66       -0.05      2.51 o 
   3  13   9      238.28      236.83      5.64 o 
   4  13   9        0.75       -2.14      3.25 o 
   5  13   9        2.46       -2.25      2.25 o 
   6  13   9       13.95       21.18      2.81 o 
   7  13   9        3.90        4.66      2.94 o 
  -7  14   9        2.94        1.17      2.50 o 
  -6  14   9        3.52        4.58      2.11 o 
  -5  14   9        0.03       -1.49      1.81 o 
  -4  14   9        3.29        3.78      2.26 o 
  -3  14   9        5.14        7.72      1.95 o 
  -2  14   9       63.58       78.19      3.69 o 
  -1  14   9       52.07       59.60      3.63 o 
   0  14   9      154.32      165.87      4.86 o 
   1  14   9       61.83       64.68      4.22 o 
   2  14   9       86.70      101.36      4.12 o 
   3  14   9       16.29       16.24      2.67 o 
   4  14   9        5.44        1.64      2.74 o 
   5  14   9        0.00        1.28      2.57 o 
   6  14   9        4.52        1.46      2.56 o 
   7  14   9        0.64       -1.10      4.37 o 
  -6  15   9      103.32      108.92      4.61 o 
  -5  15   9        2.31        2.80      2.45 o 
  -4  15   9        4.31        3.00      2.05 o 
  -3  15   9       35.05       40.15      3.17 o 
  -2  15   9       55.55       62.48      3.56 o 
  -1  15   9       23.95       27.09      3.44 o 
   0  15   9       39.31       40.71      3.12 o 
   1  15   9        1.78       -0.24      2.77 o 
   2  15   9        1.71       -2.23      2.23 o 
   3  15   9       15.72       23.76      2.97 o 
   4  15   9       18.00       20.10      2.87 o 
   5  15   9       20.08       17.76      3.05 o 
   6  15   9       36.17       30.14      5.15 o 
  -5  16   9       12.44       15.24      2.88 o 
  -4  16   9       15.18       29.72      3.83 o 
  -3  16   9        1.89        0.56      3.09 o 
  -2  16   9        9.26        9.80      2.62 o 
  -1  16   9       64.95       56.31      3.60 o 
   0  16   9        8.08       10.79      2.74 o 
   1  16   9       40.33       46.22      3.37 o 
   2  16   9        0.15       -2.47      2.47 o 
   3  16   9        7.50        8.45      3.32 o 
   4  16   9        0.60       -1.99      3.16 o 
  -3  17   9       10.62        8.25      3.42 o 
  -2  17   9        2.34        1.75      3.24 o 
  -1  17   9        4.45        3.84      3.21 o 
   0  17   9       60.04       62.84      5.86 o 
   1  17   9       19.96       25.77      4.03 o 
   2  17   9       31.19       29.09      4.58 o 
   3  17   9       48.56       61.47      4.92 o 
 -12   0  10        0.17       -2.32      2.64 o 
 -11   0  10       16.60       20.99      2.95 o 
 -10   0  10        1.42        3.53      2.26 o 
  -9   0  10       12.74        7.38      2.20 o 
  -8   0  10       77.17       75.17      3.54 o 
  -7   0  10      633.31      630.76      9.44 o 
  -6   0  10       42.49       50.14      2.74 o 
  -5   0  10      562.18      528.23      7.76 o 
  -4   0  10        0.21        5.84      1.37 o 
  -3   0  10      180.80      146.87      3.45 o 
  -2   0  10      504.10      483.39      9.34 o 
  -1   0  10      271.54      308.10      3.96 o 
   0   0  10        0.32        0.52      0.80 o 
   1   0  10      578.71      606.24      5.42 o 
   2   0  10      286.01      305.37      4.29 o 
   3   0  10      578.67      531.28      7.43 o 
   4   0  10        8.39       11.09      1.79 o 
   5   0  10       43.55       36.11      3.69 o 
   6   0  10      526.45      444.72     11.18 o 
   7   0  10       74.05       74.95      5.35 o 
   8   0  10        7.33        7.61      3.69 o 
   9   0  10      203.70      185.48      8.33 o 
  10   0  10       47.46       66.86      5.89 o 
  11   0  10      110.71      133.96      7.67 o 
 -12   1  10        2.21       -1.44      1.74 o 
 -11   1  10        1.70        4.80      1.80 o 
 -10   1  10       11.02       12.40      1.78 o 
  -9   1  10       23.70       27.00      1.85 o 
  -8   1  10      448.92      401.18      5.26 o 
  -7   1  10      328.33      294.33      4.27 o 
  -6   1  10      440.13      446.28      5.22 o 
  -5   1  10      190.20      183.10      3.79 o 
  -4   1  10       36.63       39.73      1.49 o 
  -3   1  10      159.69      162.98      2.99 o 
  -2   1  10      293.54      254.78      4.37 o 
  -1   1  10       53.61       47.77      1.37 o 
   0   1  10        0.68        1.70      0.59 o 
   1   1  10      112.37      120.53      1.53 o 
   2   1  10     1066.99     1111.75      7.34 o 
   3   1  10      346.77      362.45      4.59 o 
   4   1  10      102.89      103.56      2.96 o 
   5   1  10       79.05       73.64      2.73 o 
   6   1  10      132.03      139.66      4.67 o 
   7   1  10       21.98       24.71      2.86 o 
   8   1  10       80.51       69.35      3.81 o 
   9   1  10        2.21        5.23      2.52 o 
  10   1  10      338.59      340.32      7.89 o 
  11   1  10       89.97       97.88      8.21 o 
 -12   2  10        1.11        0.97      1.87 o 
 -11   2  10        4.03        6.42      1.79 o 
 -10   2  10       15.22       16.68      1.88 o 
  -9   2  10       10.84       11.14      2.29 o 
  -8   2  10       51.91       63.37      2.38 o 
  -7   2  10      434.07      389.04      8.29 o 
  -6   2  10      885.73      846.80      7.91 o 
  -5   2  10      228.60      216.92      3.29 o 
  -4   2  10        9.81        8.44      1.01 o 
  -3   2  10        3.67        9.73      1.07 o 
  -2   2  10        3.63        5.13      0.79 o 
  -1   2  10        0.11        5.09      0.72 o 
   0   2  10      178.20      177.84      1.77 o 
   1   2  10        5.38        8.02      0.62 o 
   2   2  10      182.52      164.63      2.10 o 
   3   2  10      336.98      327.03      5.91 o 
   4   2  10       33.11       29.10      1.91 o 
   5   2  10       63.59       58.74      2.48 o 
   6   2  10      802.92      816.12     11.59 o 
   7   2  10       57.64       50.08      3.26 o 
   8   2  10       76.51       84.11      8.68 o 
   9   2  10        4.66        7.02      2.60 o 
  10   2  10        8.22       18.93      3.02 o 
  11   2  10        1.70        2.47      2.80 o 
 -12   3  10        2.46        3.26      1.89 o 
 -11   3  10       11.03       13.87      1.98 o 
 -10   3  10        3.67        1.75      1.62 o 
  -9   3  10        0.08       -0.27      1.35 o 
  -8   3  10       13.81       15.14      2.59 o 
  -7   3  10        1.44        2.62      1.26 o 
  -6   3  10      952.28      998.70      8.95 o 
  -5   3  10      490.15      425.64      4.88 o 
  -4   3  10       25.80       22.03      1.25 o 
  -3   3  10     1292.62     1311.79      9.29 o 
  -2   3  10      952.53      990.74      7.94 o 
  -1   3  10     1022.84      984.86      7.12 o 
   0   3  10      687.74      770.32      5.36 o 
   1   3  10      449.27      397.17      2.93 o 
   2   3  10      143.43      117.49      3.01 o 
   3   3  10      421.99      415.44     11.29 o 
   4   3  10       26.19       30.65      1.91 o 
   5   3  10       28.05       25.28      3.38 o 
   6   3  10        0.00        1.32      1.52 o 
   7   3  10        2.06        0.86      2.50 o 
   8   3  10      396.57      344.20     10.68 o 
   9   3  10        0.36       -2.08      2.40 o 
  10   3  10        5.50        4.22      4.64 o 
  11   3  10        5.68        6.81      2.90 o 
 -11   4  10       64.95       56.68      2.95 o 
 -10   4  10       17.51       22.60      1.99 o 
  -9   4  10        0.15        5.17      1.51 o 
  -8   4  10        2.68        0.78      1.32 o 
  -7   4  10       64.08       67.63      2.33 o 
  -6   4  10       83.84       79.64      3.42 o 
  -5   4  10      631.65      568.89      5.87 o 
  -4   4  10       11.49       15.78      1.04 o 
  -3   4  10      689.53      667.48      5.62 o 
  -2   4  10       27.46       15.34      0.90 o 
  -1   4  10        0.58        2.51      0.95 o 
   0   4  10       86.48       98.72      1.91 o 
   1   4  10      269.82      243.64      2.89 o 
   2   4  10        7.71        7.52      0.86 o 
   3   4  10       44.06       42.25      1.71 o 
   4   4  10       10.55       13.77      1.72 o 
   5   4  10       97.95       92.44      3.08 o 
   6   4  10       56.59       54.64      2.51 o 
   7   4  10       20.73       24.10      2.14 o 
   8   4  10        4.26        2.50      2.36 o 
   9   4  10        7.31        4.23      2.63 o 
  10   4  10        4.06        8.05      2.64 o 
  11   4  10        1.13        3.78      3.78 o 
 -11   5  10        1.45       -0.47      2.83 o 
 -10   5  10        0.58        1.41      1.75 o 
  -9   5  10        5.71        1.59      1.57 o 
  -8   5  10       10.41       19.53      1.88 o 
  -7   5  10      337.71      327.23      4.55 o 
  -6   5  10      429.07      466.91      5.40 o 
  -5   5  10     1471.65     1338.64      9.13 o 
  -4   5  10      582.00      568.83      5.24 o 
  -3   5  10       98.87      139.68      2.38 o 
  -2   5  10      123.31       95.57      2.78 o 
  -1   5  10       38.81       44.22      1.67 o 
   0   5  10      162.16      215.33      2.82 o 
   1   5  10       43.21       36.24      1.21 o 
   2   5  10       84.20       92.29      2.04 o 
   3   5  10      412.51      372.71      4.02 o 
   4   5  10       50.63       53.84      2.41 o 
   5   5  10        6.53        4.36      1.82 o 
   6   5  10       62.71       75.43      3.06 o 
   7   5  10       31.05       33.86      2.35 o 
   8   5  10      112.90      102.57      5.61 o 
   9   5  10       54.22       41.64      3.51 o 
  10   5  10       25.30       23.08      4.70 o 
  11   5  10        6.76        5.65      4.40 o 
 -11   6  10       14.96       19.40      2.44 o 
 -10   6  10        4.82        6.66      1.90 o 
  -9   6  10        0.24        1.21      1.61 o 
  -8   6  10       44.30       38.63      3.72 o 
  -7   6  10        0.34        2.08      1.37 o 
  -6   6  10      399.40      387.37      5.00 o 
  -5   6  10      312.93      294.41      3.69 o 
  -4   6  10       37.36       31.82      1.46 o 
  -3   6  10     1972.14     1884.12     12.84 o 
  -2   6  10       31.89       30.84      1.30 o 
  -1   6  10     1249.37     1333.39      8.71 o 
   0   6  10        0.01       -0.86      0.86 o 
   1   6  10       22.08       19.49      1.08 o 
   2   6  10      579.37      610.24      6.12 o 
   3   6  10       15.77       18.00      1.50 o 
   4   6  10       28.35       36.81      3.48 o 
   5   6  10       54.47       72.92      3.00 o 
   6   6  10      269.48      280.27      5.84 o 
   7   6  10      182.36      150.96      4.84 o 
   8   6  10       77.07       82.25      6.13 o 
   9   6  10        0.16       -2.68      3.99 o 
  10   6  10        6.11        5.41      4.22 o 
 -11   7  10        0.00       -1.73      2.56 o 
 -10   7  10       18.35       18.33      2.24 o 
  -9   7  10       85.59       72.55      4.98 o 
  -8   7  10        5.98        2.83      1.43 o 
  -7   7  10        2.23        0.88      1.13 o 
  -6   7  10      189.80      220.45      3.35 o 
  -5   7  10        0.98        4.11      1.13 o 
  -4   7  10      955.42      955.57      8.69 o 
  -3   7  10      367.26      348.61      3.90 o 
  -2   7  10      441.74      467.38      4.59 o 
  -1   7  10      152.78      153.33      2.32 o 
   0   7  10        0.69        0.04      0.87 o 
   1   7  10       23.70       33.73      1.96 o 
   2   7  10       22.37       13.22      1.37 o 
   3   7  10      265.55      272.64      4.07 o 
   4   7  10        3.49       -2.09      2.97 o 
   5   7  10      333.58      341.42      6.88 o 
   6   7  10       33.32       31.84      3.03 o 
   7   7  10        2.96        5.09      2.36 o 
   8   7  10        8.42       11.38      2.78 o 
   9   7  10        6.23        9.05      2.75 o 
  10   7  10        0.28       -2.08      4.16 o 
 -10   8  10       20.61       24.73      2.62 o 
  -9   8  10        9.82        8.24      2.07 o 
  -8   8  10        0.99       -0.26      1.43 o 
  -7   8  10       41.02       41.57      1.83 o 
  -6   8  10       19.22       24.02      1.53 o 
  -5   8  10       31.89       25.50      1.50 o 
  -4   8  10        0.05       -1.00      1.00 o 
  -3   8  10      258.86      244.17      3.76 o 
  -2   8  10       55.82       45.78      1.64 o 
  -1   8  10      214.87      205.72      2.72 o 
   0   8  10       11.00        8.31      1.06 o 
   1   8  10       36.06       32.57      1.81 o 
   2   8  10        5.53        8.08      1.69 o 
   3   8  10      231.89      244.01      4.98 o 
   4   8  10       15.35       19.09      2.12 o 
   5   8  10       31.71       33.93      2.88 o 
   6   8  10       99.36       92.48      6.01 o 
   7   8  10        8.10        7.26      2.65 o 
   8   8  10        8.48       10.71      2.85 o 
   9   8  10        3.46        5.45      4.37 o 
  10   8  10       17.27       25.35      4.10 o 
 -10   9  10        0.01       -1.47      2.15 o 
  -9   9  10       34.98       36.04      3.25 o 
  -8   9  10        0.05       -0.38      1.59 o 
  -7   9  10        1.04       -1.51      1.51 o 
  -6   9  10       40.83       34.02      2.02 o 
  -5   9  10       63.81       77.81      2.49 o 
  -4   9  10        0.01       -1.05      1.05 o 
  -3   9  10       21.48       20.80      1.39 o 
  -2   9  10       57.50       42.34      1.53 o 
  -1   9  10       17.35        6.08      1.21 o 
   0   9  10        3.55        2.20      1.18 o 
   1   9  10        1.44       -1.34      1.34 o 
   2   9  10      338.51      368.80      7.44 o 
   3   9  10       44.41       40.44      2.44 o 
   4   9  10        2.54       -0.53      1.75 o 
   5   9  10       30.38       29.02      2.46 o 
   6   9  10       66.08       59.61      3.77 o 
   7   9  10        9.14        8.28      2.77 o 
   8   9  10      169.85      178.91      5.85 o 
   9   9  10        1.20        6.08      3.27 o 
 -10  10  10        1.39        0.76      2.09 o 
  -9  10  10       51.70       59.02      3.22 o 
  -8  10  10        0.20        2.06      1.70 o 
  -7  10  10        1.76        3.58      1.63 o 
  -6  10  10        0.11        1.02      1.49 o 
  -5  10  10        0.44        4.09      1.99 o 
  -4  10  10        5.70        1.45      2.42 o 
  -3  10  10       61.39       57.16      2.44 o 
  -2  10  10        0.15        0.95      1.24 o 
  -1  10  10       11.32       23.43      2.41 o 
   0  10  10       26.73       25.83      1.85 o 
   1  10  10        3.48        5.84      1.58 o 
   2  10  10       23.73       15.91      2.02 o 
   3  10  10       29.47       26.04      2.02 o 
   4  10  10        7.40        4.80      1.72 o 
   5  10  10        7.58        2.44      2.00 o 
   6  10  10        0.00        1.15      2.15 o 
   7  10  10       19.05       13.73      4.88 o 
   8  10  10       22.44       18.98      3.13 o 
   9  10  10        4.69        6.12      2.95 o 
  -9  11  10       30.60       42.25      4.02 o 
  -8  11  10       79.32       95.68      4.59 o 
  -7  11  10        0.24       -1.94      1.94 o 
  -6  11  10      169.96      155.98      4.62 o 
  -5  11  10      424.71      471.59      6.47 o 
  -4  11  10        8.94        7.29      1.73 o 
  -3  11  10        0.59       -0.98      1.56 o 
  -2  11  10       16.86        8.07      2.00 o 
  -1  11  10        4.24        5.12      1.96 o 
   0  11  10      198.78      187.68      4.59 o 
   1  11  10       14.48        6.03      1.62 o 
   2  11  10       41.64       55.40      2.45 o 
   3  11  10      253.46      271.13      6.47 o 
   4  11  10       17.12       24.25      2.81 o 
   5  11  10        1.45        6.20      3.28 o 
   6  11  10        4.52        1.95      2.19 o 
   7  11  10        3.51        2.90      2.80 o 
   8  11  10       83.38       81.83      9.55 o 
  -8  12  10       59.44       56.64      8.42 o 
  -7  12  10       20.48       20.57      2.36 o 
  -6  12  10        1.50        3.84      1.89 o 
  -5  12  10       40.25       48.53      2.74 o 
  -4  12  10       43.19       36.24      2.29 o 
  -3  12  10       31.28       33.47      2.68 o 
  -2  12  10        1.35        1.00      1.88 o 
  -1  12  10       15.66       18.59      2.38 o 
   0  12  10       24.27       22.92      2.88 o 
   1  12  10       28.37       39.14      5.93 o 
   2  12  10        0.00        4.01      2.14 o 
   3  12  10       26.57       21.95      2.62 o 
   4  12  10        0.60       -1.76      1.76 o 
   5  12  10        4.19        0.73      2.26 o 
   6  12  10       19.84       21.18      2.57 o 
   7  12  10       21.13       25.77      2.95 o 
   8  12  10        0.64       -1.54      2.73 o 
  -8  13  10        0.98        1.27      2.55 o 
  -7  13  10       63.59       60.98      3.59 o 
  -6  13  10      128.29      130.33      4.00 o 
  -5  13  10      207.79      226.29      6.25 o 
  -4  13  10        0.25       -0.58      1.78 o 
  -3  13  10        0.32       -0.25      2.21 o 
  -2  13  10      104.57      133.70      4.36 o 
  -1  13  10        4.03        4.52      2.18 o 
   0  13  10       46.74       42.91      2.96 o 
   1  13  10       20.71       31.58      2.87 o 
   2  13  10       57.78       62.47      3.30 o 
   3  13  10      120.40      117.47      4.37 o 
   4  13  10       12.88       17.08      2.76 o 
   5  13  10       23.69       21.95      3.60 o 
   6  13  10       11.89        9.51      3.31 o 
   7  13  10       58.64       62.63      4.60 o 
  -7  14  10       10.57       17.97      3.04 o 
  -6  14  10       25.63       22.85      2.77 o 
  -5  14  10       12.87       16.95      2.38 o 
  -4  14  10      113.51      126.92      4.74 o 
  -3  14  10       32.07       34.81      4.42 o 
  -2  14  10       15.36        8.81      2.54 o 
  -1  14  10       20.98       18.63      2.60 o 
   0  14  10        0.07       -0.27      2.29 o 
   1  14  10       32.40       41.84      3.11 o 
   2  14  10        9.63        6.18      2.46 o 
   3  14  10       31.84       36.61      3.96 o 
   4  14  10       68.55       72.81      3.84 o 
   5  14  10        0.04       -1.69      2.48 o 
   6  14  10       21.46       22.47      5.38 o 
  -6  15  10       42.15       54.38      3.65 o 
  -5  15  10        0.35        0.63      2.44 o 
  -4  15  10       62.23       65.09      3.71 o 
  -3  15  10       11.58       15.43      2.82 o 
  -2  15  10       12.90       11.43      2.57 o 
  -1  15  10       27.78       22.11      2.79 o 
   0  15  10       39.39       42.41      3.18 o 
   1  15  10        0.40       -2.20      2.25 o 
   2  15  10        0.01        2.08      2.44 o 
   3  15  10       36.20       41.43      3.95 o 
   4  15  10       44.41       41.41      5.19 o 
   5  15  10       86.94       98.31      6.48 o 
  -4  16  10       13.57       11.04      3.99 o 
  -3  16  10      113.25      122.99      5.87 o 
  -2  16  10        0.14       -2.90      2.90 o 
  -1  16  10        9.37       12.82      2.80 o 
   0  16  10       18.23       11.47      2.79 o 
   1  16  10       24.10       21.71      3.03 o 
   2  16  10       14.92       15.62      3.00 o 
   3  16  10       45.07       53.87      4.56 o 
   4  16  10        8.28        3.72      7.38 o 
  -2  17  10        7.10        2.90      3.69 o 
  -1  17  10        9.85       13.87      3.63 o 
   0  17  10       15.75       30.78      8.54 o 
   1  17  10        3.50        2.02      6.57 o 
 -11   1  11       12.91       18.55      2.05 o 
 -10   1  11        0.11       -1.55      1.55 o 
  -9   1  11       10.81       10.09      1.63 o 
  -8   1  11        0.01        0.88      1.29 o 
  -7   1  11      119.42      124.93      2.95 o 
  -6   1  11      529.75      505.89      5.72 o 
  -5   1  11      655.25      647.19      6.46 o 
  -4   1  11        4.62        5.16      1.03 o 
  -3   1  11      111.91      121.41      3.45 o 
  -2   1  11      171.62      164.73      3.13 o 
  -1   1  11      127.93      114.43      1.96 o 
   0   1  11       12.43        9.06      0.93 o 
   1   1  11      138.86      125.94      2.10 o 
   2   1  11      268.39      233.63      4.06 o 
   3   1  11     1324.54     1288.52     21.58 o 
   4   1  11      124.74      128.72      3.28 o 
   5   1  11       24.38       26.96      2.71 o 
   6   1  11       15.66       15.24      2.42 o 
   7   1  11       28.22       28.32      3.33 o 
   8   1  11      162.73      131.34      4.94 o 
   9   1  11        1.88        4.65      2.65 o 
  10   1  11        0.36        0.34      2.67 o 
  11   1  11       21.27       32.41      7.61 o 
 -11   2  11        3.55        7.85      1.94 o 
 -10   2  11       24.69       34.15      2.21 o 
  -9   2  11        0.81       -1.41      1.41 o 
  -8   2  11        0.05        0.04      1.28 o 
  -7   2  11      122.14      130.00      4.01 o 
  -6   2  11     1214.82     1177.19     10.21 o 
  -5   2  11      113.10      136.29      2.83 o 
  -4   2  11      308.97      310.68      3.99 o 
  -3   2  11       21.71       24.15      1.45 o 
  -2   2  11      405.01      390.33      3.84 o 
  -1   2  11      224.74      237.15      3.04 o 
   0   2  11        0.30       -0.28      0.57 o 
   1   2  11      494.20      515.65      3.90 o 
   2   2  11      161.67      162.63      2.89 o 
   3   2  11       62.71       63.54      4.17 o 
   4   2  11      127.63      123.81      5.32 o 
   5   2  11      192.65      200.95      6.98 o 
   6   2  11      500.66      473.90      8.37 o 
   7   2  11      129.28      103.22      4.44 o 
   8   2  11        9.32        6.65      2.48 o 
   9   2  11        9.00        9.03      2.76 o 
  10   2  11        1.64        1.52      2.86 o 
  11   2  11        5.82       15.27      5.38 o 
 -11   3  11        1.06        0.11      1.74 o 
 -10   3  11       26.31       33.49      2.46 o 
  -9   3  11       12.12       20.09      2.03 o 
  -8   3  11       56.36       70.44      2.84 o 
  -7   3  11        0.05        0.48      1.23 o 
  -6   3  11       99.78      106.39      3.40 o 
  -5   3  11      709.93      706.28      6.91 o 
  -4   3  11        5.38        3.13      1.05 o 
  -3   3  11      562.63      617.52      5.39 o 
  -2   3  11       84.07       65.04      1.79 o 
  -1   3  11        0.04        0.29      0.70 o 
   0   3  11      998.21      982.01      6.70 o 
   1   3  11      499.10      451.02      3.83 o 
   2   3  11      119.32      121.77      3.52 o 
   3   3  11      724.46      722.73     10.27 o 
   4   3  11        3.48        0.00      1.58 o 
   5   3  11        9.13        7.16      1.69 o 
   6   3  11        3.60        4.15      2.13 o 
   7   3  11        0.32        3.83      2.35 o 
   8   3  11        6.90        5.05      2.54 o 
   9   3  11      117.41      102.44      4.79 o 
  10   3  11        4.56        8.43      3.01 o 
 -11   4  11        2.77       -1.72      1.92 o 
 -10   4  11        4.56        5.36      1.76 o 
  -9   4  11        3.98        3.82      1.52 o 
  -8   4  11        4.02        5.32      1.47 o 
  -7   4  11       87.16       83.90      2.55 o 
  -6   4  11      716.18      729.36      7.28 o 
  -5   4  11        6.26        7.32      1.25 o 
  -4   4  11      985.90      939.16      6.85 o 
  -3   4  11      112.13       83.77      2.75 o 
  -2   4  11       40.96       31.83      1.26 o 
  -1   4  11      191.51      178.97      3.43 o 
   0   4  11      233.02      259.66      3.13 o 
   1   4  11      655.66      600.53      5.13 o 
   2   4  11       76.04       80.32      1.99 o 
   3   4  11      294.93      291.58      4.76 o 
   4   4  11       30.10       28.97      4.16 o 
   5   4  11       22.62       20.86      1.99 o 
   6   4  11        0.20       -0.22      1.68 o 
   7   4  11      467.04      467.74     11.90 o 
   8   4  11       27.07       33.88      3.25 o 
   9   4  11        1.43       -1.89      2.51 o 
  10   4  11       24.28       33.08      3.55 o 
 -11   5  11       30.01       33.72      2.88 o 
 -10   5  11        3.09        5.05      1.97 o 
  -9   5  11        0.49        0.15      1.61 o 
  -8   5  11      217.97      207.16      3.86 o 
  -7   5  11        0.74        2.68      1.32 o 
  -6   5  11       70.00       83.90      2.55 o 
  -5   5  11      625.98      550.60      4.95 o 
  -4   5  11       53.89       48.23      1.52 o 
  -3   5  11      343.59      356.90      4.61 o 
  -2   5  11       35.37       19.85      1.74 o 
  -1   5  11      214.21      210.00      3.24 o 
   0   5  11      279.54      276.22      3.30 o 
   1   5  11      197.53      173.75      2.41 o 
   2   5  11     1004.82      980.55      8.53 o 
   3   5  11      187.84      196.93      4.05 o 
   4   5  11        5.80        4.50      1.68 o 
   5   5  11      259.85      236.32      4.60 o 
   6   5  11       38.41       34.50      2.37 o 
   7   5  11       18.40       25.64      2.25 o 
   8   5  11       81.47       79.62      9.07 o 
   9   5  11       14.59       15.69      2.95 o 
  10   5  11        0.40        2.32      4.10 o 
 -11   6  11        9.30       11.24      3.35 o 
 -10   6  11        0.19        3.46      2.32 o 
  -9   6  11        0.00       -0.20      1.64 o 
  -8   6  11        0.72       -0.61      1.79 o 
  -7   6  11       18.04       20.83      1.64 o 
  -6   6  11      163.72      188.66      3.19 o 
  -5   6  11       16.75        9.66      1.28 o 
  -4   6  11      140.20      159.41      2.90 o 
  -3   6  11      766.59      763.09      9.03 o 
  -2   6  11      290.44      315.82      3.67 o 
  -1   6  11       51.57       48.95      1.65 o 
   0   6  11        0.19        1.65      1.01 o 
   1   6  11       84.67       99.73      1.99 o 
   2   6  11      167.68      174.26      6.26 o 
   3   6  11       26.52       31.28      2.13 o 
   4   6  11        2.09       -0.29      1.63 o 
   5   6  11       26.95       32.71      2.21 o 
   6   6  11        1.61       -0.85      1.74 o 
   7   6  11        9.61       11.52      2.60 o 
   8   6  11        4.76        2.33      4.55 o 
   9   6  11        0.72        6.19      4.40 o 
  10   6  11       17.94       15.17      4.76 o 
 -10   7  11        3.04        6.17      1.79 o 
  -9   7  11       30.63       30.52      2.12 o 
  -8   7  11       24.83       21.41      1.80 o 
  -7   7  11       16.98       21.23      1.69 o 
  -6   7  11      200.39      230.47      3.51 o 
  -5   7  11     1193.64     1161.56      9.19 o 
  -4   7  11       57.95       54.34      1.90 o 
  -3   7  11        0.03       -0.28      1.02 o 
  -2   7  11      116.06      100.95      2.29 o 
  -1   7  11       50.92       52.32      1.84 o 
   0   7  11       77.25       72.02      2.91 o 
   1   7  11      144.22      165.51      4.74 o 
   2   7  11      198.60      192.19      3.45 o 
   3   7  11     1062.48     1102.48     13.17 o 
   4   7  11       11.09       11.05      2.41 o 
   5   7  11        3.09        3.31      2.40 o 
   6   7  11       18.13       18.95      4.31 o 
   7   7  11       77.05       84.51      4.35 o 
   8   7  11      256.09      242.61      6.60 o 
   9   7  11        2.89        3.75      4.28 o 
  10   7  11        7.91       14.93      5.18 o 
 -10   8  11       14.91       15.54      2.42 o 
  -9   8  11        1.88        8.03      2.19 o 
  -8   8  11        3.89        7.47      1.55 o 
  -7   8  11        8.89       12.67      1.51 o 
  -6   8  11       89.44       75.65      2.41 o 
  -5   8  11       28.79       27.39      1.57 o 
  -4   8  11        1.00        1.36      1.13 o 
  -3   8  11       90.17       57.98      1.93 o 
  -2   8  11       11.30       17.18      1.15 o 
  -1   8  11      300.38      280.38      3.27 o 
   0   8  11      308.64      260.87      3.82 o 
   1   8  11       28.47       17.91      2.00 o 
   2   8  11      246.59      264.59      4.97 o 
   3   8  11      149.64      149.11      3.96 o 
   4   8  11       28.32       40.15      3.17 o 
   5   8  11       65.78       59.93      3.78 o 
   6   8  11        1.61        4.64      2.50 o 
   7   8  11       20.24       16.01      3.01 o 
   8   8  11        5.16       14.94      3.07 o 
   9   8  11        6.41        3.61      2.87 o 
 -10   9  11        4.56        4.00      2.24 o 
  -9   9  11        2.80        1.01      2.07 o 
  -8   9  11       10.19        8.43      2.01 o 
  -7   9  11       29.32       30.28      2.15 o 
  -6   9  11       85.11      101.73      2.64 o 
  -5   9  11      465.88      452.64      5.02 o 
  -4   9  11      173.03      172.19      3.02 o 
  -3   9  11       28.40       35.46      1.63 o 
  -2   9  11       54.06       40.99      2.35 o 
  -1   9  11       23.45       20.28      1.49 o 
   0   9  11       24.87       23.61      1.59 o 
   1   9  11      255.07      247.40      5.74 o 
   2   9  11      131.76      121.43      5.77 o 
   3   9  11      375.87      366.77      7.58 o 
   4   9  11        2.49        2.57      1.98 o 
   5   9  11       32.70       28.23      2.99 o 
   6   9  11        8.57       13.46      2.99 o 
   7   9  11        0.62        0.10      2.61 o 
   8   9  11       39.57       29.33      3.38 o 
   9   9  11        0.07       -1.58      3.27 o 
  -9  10  11       17.55       27.70      2.72 o 
  -8  10  11        3.82        3.80      1.86 o 
  -7  10  11       14.87       20.74      2.51 o 
  -6  10  11      138.69      119.91      4.34 o 
  -5  10  11      111.47      120.23      4.03 o 
  -4  10  11      206.89      196.00      4.81 o 
  -3  10  11       81.28       98.17      2.55 o 
  -2  10  11        1.55       -0.94      1.18 o 
  -1  10  11      101.06      105.94      2.58 o 
   0  10  11       36.89       41.87      2.14 o 
   1  10  11        0.03        0.77      1.46 o 
   2  10  11       25.02       21.00      2.88 o 
   3  10  11        0.19        0.75      1.94 o 
   4  10  11      244.75      262.16      5.42 o 
   5  10  11       37.68       53.10      3.02 o 
   6  10  11        1.35        1.05      3.09 o 
   7  10  11       14.07        9.77      2.92 o 
   8  10  11       36.22       38.60      5.06 o 
  -9  11  11       25.31       24.77      6.90 o 
  -8  11  11       22.00       36.22      3.87 o 
  -7  11  11       56.52       61.26      3.44 o 
  -6  11  11        2.01        6.03      3.22 o 
  -5  11  11       26.83       26.83      2.20 o 
  -4  11  11      175.21      187.06      4.12 o 
  -3  11  11        0.16       -1.39      1.82 o 
  -2  11  11       32.64       45.30      2.88 o 
  -1  11  11        2.24        0.57      2.42 o 
   0  11  11       58.55       59.71      2.51 o 
   1  11  11      336.77      363.33      5.80 o 
   2  11  11        3.96        3.14      1.75 o 
   3  11  11       65.10       61.00      2.68 o 
   4  11  11       39.12       42.63      2.97 o 
   5  11  11       13.75       11.90      3.00 o 
   6  11  11        7.91        8.98      3.01 o 
   7  11  11       36.27       34.57      6.99 o 
   8  11  11        0.55        2.39      3.11 o 
  -8  12  11        0.02       -1.87      2.90 o 
  -7  12  11        1.90       -0.09      2.31 o 
  -6  12  11      167.65      154.41      4.73 o 
  -5  12  11        0.05        1.95      1.86 o 
  -4  12  11       16.96       23.32      2.69 o 
  -3  12  11       43.34       28.40      4.58 o 
  -2  12  11       59.57       91.79      4.91 o 
  -1  12  11        3.48        2.29      2.01 o 
   0  12  11       36.28       19.35      2.47 o 
   1  12  11        0.04        1.34      2.12 o 
   2  12  11      128.73      129.33      4.20 o 
   3  12  11       40.65       36.83      2.94 o 
   4  12  11       34.23       49.04      3.05 o 
   5  12  11        0.18       -2.11      2.24 o 
   6  12  11       65.93       66.84      3.59 o 
   7  12  11       18.09       16.80      3.45 o 
  -7  13  11        3.70       10.34      2.76 o 
  -6  13  11        0.14       -0.29      2.26 o 
  -5  13  11       51.45       53.89      3.55 o 
  -4  13  11       70.87       86.11      5.71 o 
  -3  13  11       28.26       25.76      2.81 o 
  -2  13  11       25.20       20.04      2.64 o 
  -1  13  11        0.13       -1.50      2.16 o 
   0  13  11       19.46       31.88      2.82 o 
   1  13  11       20.01       14.60      2.49 o 
   2  13  11        9.04       14.73      2.63 o 
   3  13  11       31.31       35.87      3.06 o 
   4  13  11       15.31       14.46      3.40 o 
   5  13  11        2.39        0.78      3.13 o 
   6  13  11        2.34       -2.94      2.94 o 
  -6  14  11       19.34       34.42      3.22 o 
  -5  14  11       65.76       94.64      5.62 o 
  -4  14  11        0.11       -1.44      2.35 o 
  -3  14  11       14.52       11.04      2.64 o 
  -2  14  11       41.32       36.94      3.13 o 
  -1  14  11      157.04      171.04      5.03 o 
   0  14  11       83.20       90.11      4.00 o 
   1  14  11       55.54       68.35      3.58 o 
   2  14  11        0.14       -2.44      2.44 o 
   3  14  11       20.79       18.67      6.12 o 
   4  14  11       19.21       21.07      3.81 o 
   5  14  11        3.20        4.77      3.26 o 
  -5  15  11      153.62      166.02      6.66 o 
  -4  15  11        6.45        8.09      4.46 o 
  -3  15  11        7.32       10.53      2.73 o 
  -2  15  11        0.02       -2.34      2.34 o 
  -1  15  11       12.03        8.12      3.15 o 
   0  15  11       42.51       36.97      3.34 o 
   1  15  11        4.27       -0.27      2.46 o 
   2  15  11       82.76       81.36      4.08 o 
   3  15  11      142.01      151.51      5.03 o 
   4  15  11       15.97       15.35      3.75 o 
  -3  16  11        0.72        2.87      3.17 o 
  -2  16  11        0.31       -1.79      3.07 o 
  -1  16  11       11.43       12.58      3.70 o 
   0  16  11        0.11        0.33      4.79 o 
   1  16  11        1.02        0.94      3.39 o 
   2  16  11        0.67        5.13      5.26 o 
 -11   0  12       82.76       85.84     11.96 o 
 -10   0  12        2.06        2.40      2.42 o 
  -9   0  12       94.88       99.40      5.47 o 
  -8   0  12        0.85        0.48      3.30 o 
  -7   0  12       43.47       42.02      2.74 o 
  -6   0  12      658.75      660.16      9.66 o 
  -5   0  12     1040.13      918.82     11.88 o 
  -4   0  12      202.12      193.86      5.56 o 
  -3   0  12       28.68       32.54      2.97 o 
  -2   0  12       20.89       14.04      2.26 o 
  -1   0  12       19.26       18.21      1.31 o 
   0   0  12        6.90       13.00      1.49 o 
   1   0  12      618.84      560.71      6.56 o 
   2   0  12      797.87      794.33      8.43 o 
   3   0  12      134.56      121.29      5.65 o 
   4   0  12      287.99      287.85      8.63 o 
   5   0  12        0.60        0.36      2.86 o 
   6   0  12        3.84        0.00      2.91 o 
   7   0  12      165.94      160.14      7.73 o 
   8   0  12        0.34        6.19      3.57 o 
   9   0  12        7.39        3.75      3.69 o 
  10   0  12        8.72       11.90      4.76 o 
 -11   1  12        6.67        8.36      2.07 o 
 -10   1  12        2.25        2.54      1.70 o 
  -9   1  12        2.03        1.00      1.50 o 
  -8   1  12       60.72       56.98      2.32 o 
  -7   1  12        3.78        7.70      1.43 o 
  -6   1  12       90.38       81.82      2.60 o 
  -5   1  12      270.57      262.69      6.50 o 
  -4   1  12       12.60       11.09      1.24 o 
  -3   1  12      763.65      756.02      7.97 o 
  -2   1  12       36.76       44.48      1.70 o 
  -1   1  12       17.05       14.90      1.03 o 
   0   1  12       52.87       44.09      1.41 o 
   1   1  12      409.27      385.34      3.69 o 
   2   1  12      451.88      462.55      4.53 o 
   3   1  12      265.61      253.43      4.55 o 
   4   1  12        1.43       -1.93      1.93 o 
   5   1  12      267.15      225.51      6.69 o 
   6   1  12       87.76       90.09      4.20 o 
   7   1  12       27.69       25.87      3.02 o 
   8   1  12       58.25       52.02      3.64 o 
   9   1  12        0.01        1.28      2.64 o 
  10   1  12        3.15        5.35      3.02 o 
 -11   2  12        0.97       -1.73      1.73 o 
 -10   2  12       20.09       28.38      2.22 o 
  -9   2  12        3.47        0.44      1.50 o 
  -8   2  12       32.63       27.54      1.90 o 
  -7   2  12       16.04       13.28      2.25 o 
  -6   2  12      346.81      300.52      4.32 o 
  -5   2  12       71.57       77.41      2.35 o 
  -4   2  12       11.03       11.64      1.25 o 
  -3   2  12      124.57      127.48      2.65 o 
  -2   2  12       41.85       43.50      2.47 o 
  -1   2  12       66.54       79.57      2.10 o 
   0   2  12      101.77      108.71      1.89 o 
   1   2  12      654.71      615.06      5.57 o 
   2   2  12       80.19       88.28      2.15 o 
   3   2  12        0.10        0.99      1.46 o 
   4   2  12        0.81        2.67      2.12 o 
   5   2  12       68.17       66.00      3.56 o 
   6   2  12      169.87      158.11      5.11 o 
   7   2  12       20.21       16.86      2.73 o 
   8   2  12       23.59       21.07      2.99 o 
   9   2  12        4.40        4.75      3.33 o 
  10   2  12       25.40       26.96      3.60 o 
 -11   3  12        3.42        3.92      1.85 o 
 -10   3  12       51.09       70.56      2.88 o 
  -9   3  12      102.66      112.39      3.20 o 
  -8   3  12       27.13       32.80      2.00 o 
  -7   3  12       19.09       17.40      1.61 o 
  -6   3  12       14.17       17.13      1.67 o 
  -5   3  12     1031.22     1060.58      9.37 o 
  -4   3  12      802.90      784.46      6.63 o 
  -3   3  12      585.39      552.22      5.71 o 
  -2   3  12       18.64       27.09      1.57 o 
  -1   3  12       24.02       20.93      1.32 o 
   0   3  12       60.30       65.04      2.29 o 
   1   3  12      297.21      255.51      3.28 o 
   2   3  12        1.82        0.14      1.17 o 
   3   3  12     1659.38     1645.98     18.07 o 
   4   3  12      225.93      202.54      6.84 o 
   5   3  12       28.54       24.17      2.85 o 
   6   3  12        6.50        6.92      2.50 o 
   7   3  12       34.05       35.55      3.32 o 
   8   3  12       17.04       16.65      3.04 o 
   9   3  12       42.20       34.33      3.53 o 
  10   3  12       78.31      102.65      5.32 o 
 -11   4  12        3.20        5.32      2.25 o 
 -10   4  12        0.06        0.18      1.64 o 
  -9   4  12        5.10        8.19      1.74 o 
  -8   4  12       19.44       18.53      1.81 o 
  -7   4  12       12.90       13.81      1.53 o 
  -6   4  12       15.25       10.74      1.43 o 
  -5   4  12        1.06        1.85      1.40 o 
  -4   4  12        0.41        0.06      1.02 o 
  -3   4  12       15.23       17.94      1.32 o 
  -2   4  12       28.91       20.78      1.40 o 
  -1   4  12      131.37      116.91      2.45 o 
   0   4  12      263.60      231.48      3.06 o 
   1   4  12        0.10        1.30      0.90 o 
   2   4  12      685.38      666.60      7.00 o 
   3   4  12       88.46       89.75      3.17 o 
   4   4  12      138.48      136.66      3.64 o 
   5   4  12        5.46        8.89      1.85 o 
   6   4  12       26.49       23.54      2.23 o 
   7   4  12        2.53        3.46      4.52 o 
   8   4  12       20.20       17.17      2.96 o 
   9   4  12       29.33       36.28      3.63 o 
  10   4  12        2.25       -0.11      3.54 o 
 -11   5  12        2.65        5.85      2.52 o 
 -10   5  12       55.26       81.97      4.16 o 
  -9   5  12       17.23       22.40      3.97 o 
  -8   5  12        2.68        4.35      1.47 o 
  -7   5  12       84.45       94.08      3.55 o 
  -6   5  12        0.03        1.24      1.17 o 
  -5   5  12      373.35      344.31      4.14 o 
  -4   5  12      105.39       80.83      2.27 o 
  -3   5  12       28.08       26.58      1.39 o 
  -2   5  12       35.44       23.72      1.74 o 
  -1   5  12      172.23      157.73      2.64 o 
   0   5  12       10.89        3.75      1.05 o 
   1   5  12      315.19      304.77      3.71 o 
   2   5  12       47.44       53.29      2.10 o 
   3   5  12     1403.55     1497.79     15.79 o 
   4   5  12       74.02       66.66      2.97 o 
   5   5  12       88.35      100.40      3.50 o 
   6   5  12        0.02       -0.94      1.83 o 
   7   5  12       37.70       44.22      4.94 o 
   8   5  12       11.11        3.46      2.69 o 
   9   5  12        0.02        6.37      4.52 o 
  10   5  12       45.29       64.54      6.42 o 
 -10   6  12        4.15        3.54      1.91 o 
  -9   6  12       10.41       11.59      2.05 o 
  -8   6  12       41.56       43.94      2.27 o 
  -7   6  12        9.54       15.54      1.60 o 
  -6   6  12       53.99       59.66      2.31 o 
  -5   6  12      747.24      745.47      8.32 o 
  -4   6  12        5.86        7.25      1.20 o 
  -3   6  12       90.91       70.89      2.02 o 
  -2   6  12      661.55      616.63      5.66 o 
  -1   6  12      290.26      292.34      3.62 o 
   0   6  12      132.57      110.13      2.33 o 
   1   6  12      183.94      190.66      3.46 o 
   2   6  12        2.22        4.54      1.57 o 
   3   6  12      152.94      150.22      6.78 o 
   4   6  12      189.13      188.17      4.33 o 
   5   6  12      164.84      193.02      4.94 o 
   6   6  12       12.91       16.38      5.89 o 
   7   6  12        7.84        4.68      2.60 o 
   8   6  12       42.00       33.01      5.06 o 
   9   6  12        1.12        1.67      4.16 o 
 -10   7  12        4.73        3.89      1.87 o 
  -9   7  12        1.80        4.57      1.75 o 
  -8   7  12       18.28       16.94      1.81 o 
  -7   7  12       22.83       33.50      1.99 o 
  -6   7  12       78.14       65.30      2.18 o 
  -5   7  12       11.63       15.25      1.40 o 
  -4   7  12       36.15       36.82      1.67 o 
  -3   7  12       12.54        5.33      1.14 o 
  -2   7  12      180.85      160.16      2.79 o 
  -1   7  12      524.50      551.41      4.89 o 
   0   7  12        4.74        0.52      1.32 o 
   1   7  12      129.99      126.81      2.30 o 
   2   7  12      240.79      234.13      4.51 o 
   3   7  12       51.16       68.63      3.82 o 
   4   7  12       12.52       11.15      2.42 o 
   5   7  12        2.37        4.36      2.97 o 
   6   7  12        0.21       -2.39      2.39 o 
   7   7  12        3.69        5.47      2.75 o 
   8   7  12      107.72       98.48      4.94 o 
   9   7  12        0.01        8.39      4.82 o 
 -10   8  12        7.92        8.41      2.47 o 
  -9   8  12       53.29       53.76      6.08 o 
  -8   8  12        0.04       -0.55      1.53 o 
  -7   8  12       45.91       34.42      2.54 o 
  -6   8  12      210.54      229.68      3.58 o 
  -5   8  12      264.58      260.37      3.76 o 
  -4   8  12        0.06       -0.93      1.45 o 
  -3   8  12       68.94       77.65      2.22 o 
  -2   8  12       27.71       31.86      1.43 o 
  -1   8  12       56.48       51.21      2.12 o 
   0   8  12       35.67       49.37      1.98 o 
   1   8  12       36.70       32.50      2.26 o 
   2   8  12      109.42      126.94      4.09 o 
   3   8  12      130.00      109.84      6.28 o 
   4   8  12       52.99       35.86      4.02 o 
   5   8  12        0.44        0.75      2.31 o 
   6   8  12       20.91       24.59      3.13 o 
   7   8  12        1.61        2.48      3.03 o 
   8   8  12       76.67       64.35      4.23 o 
   9   8  12        4.49        0.18      4.34 o 
  -9   9  12        7.35        0.85      2.17 o 
  -8   9  12        1.78        2.36      2.29 o 
  -7   9  12        1.35        0.15      1.67 o 
  -6   9  12        0.07        1.25      1.32 o 
  -5   9  12        2.87        4.12      1.33 o 
  -4   9  12      249.29      234.85      5.06 o 
  -3   9  12       26.41       31.76      3.31 o 
  -2   9  12      172.64      193.58      4.37 o 
  -1   9  12       84.67       76.18      3.10 o 
   0   9  12      187.96      153.47      3.07 o 
   1   9  12      102.53       80.19      3.23 o 
   2   9  12       91.63      106.76      3.58 o 
   3   9  12      111.78      106.62      3.68 o 
   4   9  12        0.11        2.96      2.50 o 
   5   9  12       34.04       28.30      3.34 o 
   6   9  12        1.56       -1.04      3.72 o 
   7   9  12        9.74        8.39      3.33 o 
   8   9  12       11.58       10.12      3.07 o 
  -9  10  12        1.72        0.27      2.18 o 
  -8  10  12       36.03       38.88      2.91 o 
  -7  10  12        1.42        2.99      2.20 o 
  -6  10  12       67.79       77.90      3.65 o 
  -5  10  12       18.16       14.58      2.39 o 
  -4  10  12       32.92       28.34      5.02 o 
  -3  10  12       13.04        5.37      1.43 o 
  -2  10  12       78.03       93.90      2.58 o 
  -1  10  12      163.38      159.07      3.10 o 
   0  10  12       59.06       44.31      2.36 o 
   1  10  12       62.78       54.38      3.82 o 
   2  10  12      156.27      159.82      5.28 o 
   3  10  12       10.84        4.69      2.12 o 
   4  10  12        6.27        5.58      2.21 o 
   5  10  12        0.01       -2.43      6.72 o 
   6  10  12       29.87       28.64      4.97 o 
   7  10  12        0.38        5.31      2.86 o 
   8  10  12        0.55       -2.88      2.88 o 
  -8  11  12        7.67       11.07      4.25 o 
  -7  11  12        2.65        5.79      2.49 o 
  -6  11  12       32.17       48.63      3.30 o 
  -5  11  12      103.74      103.27      3.59 o 
  -4  11  12       94.83       87.26      3.94 o 
  -3  11  12       45.96       29.64      2.63 o 
  -2  11  12        3.39        1.02      1.94 o 
  -1  11  12       29.83       38.13      3.32 o 
   0  11  12       95.11      117.23      3.38 o 
   1  11  12      152.90      171.20      3.92 o 
   2  11  12       58.64       71.41      2.82 o 
   3  11  12      246.13      233.02      5.79 o 
   4  11  12      203.86      231.80      5.31 o 
   5  11  12        0.01        0.21      2.66 o 
   6  11  12       18.03       16.32      3.69 o 
   7  11  12       14.15       11.17      3.29 o 
  -7  12  12       11.83        7.94      2.66 o 
  -6  12  12       31.87       27.71      2.49 o 
  -5  12  12       18.85       22.42      2.75 o 
  -4  12  12        0.01        2.36      2.28 o 
  -3  12  12        0.54       -0.14      2.04 o 
  -2  12  12       10.07       18.29      4.38 o 
  -1  12  12        2.23        3.44      2.14 o 
   0  12  12       56.82       44.41      2.96 o 
   1  12  12       15.72        7.58      2.40 o 
   2  12  12       81.03       82.93      4.60 o 
   3  12  12        2.24        2.99      3.26 o 
   4  12  12       20.00       18.85      2.71 o 
   5  12  12      111.95      109.37      5.88 o 
   6  12  12        6.20        0.85      3.11 o 
   7  12  12       23.81       19.57      5.23 o 
  -6  13  12        2.22        0.41      3.03 o 
  -5  13  12      155.58      165.38      7.21 o 
  -4  13  12       73.03       94.45      4.25 o 
  -3  13  12        1.68        3.51      2.32 o 
  -2  13  12        0.96        4.48      2.28 o 
  -1  13  12       20.73       25.16      2.79 o 
   0  13  12       20.76       28.42      2.86 o 
   1  13  12        9.37       21.12      4.08 o 
   2  13  12        9.64       11.64      2.58 o 
   3  13  12       96.03       84.13      4.81 o 
   4  13  12      127.61      133.26      5.66 o 
   5  13  12        2.21        5.35      5.47 o 
   6  13  12       17.90       24.63      5.41 o 
  -5  14  12       25.11       22.33      3.97 o 
  -4  14  12       12.39       25.34      7.67 o 
  -3  14  12       54.65       71.32      3.74 o 
  -2  14  12        8.54       12.59      2.75 o 
  -1  14  12       28.00       36.19      3.16 o 
   0  14  12       16.57       27.01      3.80 o 
   1  14  12        3.18        3.75      2.50 o 
   2  14  12      155.17      159.62      5.05 o 
   3  14  12        0.46        1.49      3.22 o 
   4  14  12       12.06       16.35      3.57 o 
   5  14  12       13.23       10.71      3.53 o 
  -4  15  12        4.02        5.22      3.43 o 
  -3  15  12       92.44      102.92      6.42 o 
  -2  15  12      108.27      118.49      5.80 o 
  -1  15  12       86.95       96.72      4.47 o 
   0  15  12        8.38        7.35      2.66 o 
   1  15  12        0.43       -2.56      2.56 o 
   2  15  12       37.13       36.31      3.32 o 
   3  15  12       26.09       31.28      4.21 o 
  -1  16  12        5.35        8.99      3.78 o 
   0  16  12       24.66       18.39      9.79 o 
 -11   1  13        0.59        4.82      2.30 o 
 -10   1  13      121.41      149.97      3.92 o 
  -9   1  13        4.99        5.53      1.68 o 
  -8   1  13      147.97      118.84      3.52 o 
  -7   1  13      117.64      108.41      2.93 o 
  -6   1  13      195.21      189.63      3.47 o 
  -5   1  13       65.01       63.02      2.23 o 
  -4   1  13      113.94       96.16      2.47 o 
  -3   1  13       63.26       51.03      2.22 o 
  -2   1  13       56.74       36.34      1.87 o 
  -1   1  13       13.56       10.03      1.24 o 
   0   1  13        1.89        1.31      0.88 o 
   1   1  13       84.68       89.94      2.00 o 
   2   1  13       20.75       21.48      1.41 o 
   3   1  13     1037.63     1043.91     55.02 o 
   4   1  13      232.44      214.84      5.57 o 
   5   1  13       75.24       77.08      4.14 o 
   6   1  13        4.79        4.49      2.39 o 
   7   1  13       38.46       35.39      3.32 o 
   8   1  13        0.71       -0.14      2.67 o 
   9   1  13       24.61       25.83      3.40 o 
  10   1  13       66.11       83.79      4.96 o 
 -11   2  13       61.48       74.50      3.17 o 
 -10   2  13       80.61      100.22      3.43 o 
  -9   2  13        2.88        3.97      1.60 o 
  -8   2  13       93.93       91.34      2.91 o 
  -7   2  13       13.12       11.33      2.21 o 
  -6   2  13       40.95       34.40      1.84 o 
  -5   2  13      611.42      589.56      9.05 o 
  -4   2  13        6.76        3.81      1.22 o 
  -3   2  13        8.06        4.38      1.13 o 
  -2   2  13       36.29       30.67      1.80 o 
  -1   2  13       93.40       88.44      2.01 o 
   0   2  13       11.00       11.69      1.04 o 
   1   2  13      423.24      393.35      4.30 o 
   2   2  13        2.66        5.80      1.23 o 
   3   2  13      917.55      936.17     20.83 o 
   4   2  13       29.89       31.27      2.84 o 
   5   2  13       38.28       36.64      3.13 o 
   6   2  13        0.18        1.01      2.19 o 
   7   2  13       28.18       27.56      3.24 o 
   8   2  13       26.62       19.11      3.24 o 
   9   2  13       34.88       32.02      4.52 o 
  10   2  13       41.36       60.42      9.40 o 
 -10   3  13        8.58        9.36      2.14 o 
  -9   3  13       28.82       30.71      2.74 o 
  -8   3  13      110.76      122.35      3.24 o 
  -7   3  13        0.34       -1.15      2.03 o 
  -6   3  13       40.07       37.45      1.91 o 
  -5   3  13        0.00       -1.33      1.33 o 
  -4   3  13       72.59       69.66      2.34 o 
  -3   3  13      225.14      217.83      4.09 o 
  -2   3  13      239.60      235.53      4.11 o 
  -1   3  13        4.75        2.71      1.38 o 
   0   3  13      104.14       96.79      2.21 o 
   1   3  13       22.26       24.96      1.46 o 
   2   3  13       27.26       33.15      1.84 o 
   3   3  13       21.81       23.19      2.03 o 
   4   3  13       15.20       19.32      2.08 o 
   5   3  13      109.97       93.55      7.35 o 
   6   3  13        2.76        1.22      2.25 o 
   7   3  13        5.62        5.35      2.57 o 
   8   3  13        0.12       -1.78      2.52 o 
   9   3  13       11.48        8.66      2.96 o 
  10   3  13        0.29        3.46      3.22 o 
 -10   4  13       73.45       97.50      3.55 o 
  -9   4  13      159.54      173.56      4.01 o 
  -8   4  13        0.07        1.16      1.44 o 
  -7   4  13       10.87       16.83      1.89 o 
  -6   4  13       98.87       86.30      2.60 o 
  -5   4  13      433.29      388.30      4.50 o 
  -4   4  13       31.81       37.13      1.78 o 
  -3   4  13      123.49      115.63      2.68 o 
  -2   4  13       15.08       17.33      1.45 o 
  -1   4  13      176.47      164.46      4.16 o 
   0   4  13      128.52      139.00      2.46 o 
   1   4  13      286.18      257.33      3.49 o 
   2   4  13      675.37      645.15      6.75 o 
   3   4  13      992.99     1034.73     15.18 o 
   4   4  13       75.83       81.51      3.54 o 
   5   4  13        3.13        5.41      1.80 o 
   6   4  13        0.44       -1.70      3.78 o 
   7   4  13        1.64       -2.27      2.27 o 
   8   4  13       13.58       11.18      2.99 o 
   9   4  13        7.47       11.90      3.09 o 
 -10   5  13       97.53      128.46      4.24 o 
  -9   5  13       43.78       50.27      3.38 o 
  -8   5  13       13.68       14.29      1.74 o 
  -7   5  13        2.56        0.16      1.47 o 
  -6   5  13       20.76       26.43      1.62 o 
  -5   5  13       88.75       93.68      2.45 o 
  -4   5  13      270.29      290.26      3.79 o 
  -3   5  13        5.79        8.70      1.19 o 
  -2   5  13      101.57      100.81      3.77 o 
  -1   5  13      145.34      128.03      2.30 o 
   0   5  13      343.43      307.56      3.80 o 
   1   5  13       17.59       15.24      1.75 o 
   2   5  13        4.07        4.89      1.43 o 
   3   5  13       14.33       17.58      2.08 o 
   4   5  13       19.88       18.48      2.19 o 
   5   5  13       94.36       87.00      3.41 o 
   6   5  13        0.00       -0.67      1.86 o 
   7   5  13       46.09       50.41      4.37 o 
   8   5  13       56.42       67.03      5.89 o 
   9   5  13       11.80        8.21      4.46 o 
 -10   6  13       27.24       33.59      2.78 o 
  -9   6  13        0.01        3.41      1.81 o 
  -8   6  13       71.37       64.25      2.59 o 
  -7   6  13       15.45       14.38      1.96 o 
  -6   6  13       98.15       91.71      2.76 o 
  -5   6  13      187.84      188.22      3.24 o 
  -4   6  13        7.04        4.26      1.24 o 
  -3   6  13       30.92       17.05      1.48 o 
  -2   6  13      318.43      327.31      4.88 o 
  -1   6  13       38.18       44.96      1.70 o 
   0   6  13       46.72       42.61      1.69 o 
   1   6  13      185.12      174.40      2.95 o 
   2   6  13        4.20       -0.26      1.63 o 
   3   6  13      140.51      168.48      4.15 o 
   4   6  13        9.71        9.23      1.99 o 
   5   6  13       31.63       25.65      2.36 o 
   6   6  13        3.18        7.16      2.59 o 
   7   6  13        1.37        3.99      3.87 o 
   8   6  13       14.75       11.18      4.82 o 
   9   6  13        2.63        5.23      4.76 o 
  -9   7  13       34.84       42.06      2.41 o 
  -8   7  13       67.56       85.60      2.99 o 
  -7   7  13       15.94       12.83      1.69 o 
  -6   7  13        1.29        1.24      1.24 o 
  -5   7  13        0.00        0.60      1.23 o 
  -4   7  13      351.10      366.78      4.46 o 
  -3   7  13      133.45      146.83      3.90 o 
  -2   7  13        0.07       -0.96      0.96 o 
  -1   7  13        2.00        3.41      1.21 o 
   0   7  13       72.72       86.94      2.11 o 
   1   7  13      180.56      177.52      3.41 o 
   2   7  13       25.95       28.80      2.16 o 
   3   7  13      203.20      240.21      6.22 o 
   4   7  13      458.67      459.95      8.64 o 
   5   7  13       65.41       76.55      4.14 o 
   6   7  13        8.91        6.50      4.43 o 
   7   7  13        1.35        4.98      3.15 o 
   8   7  13        0.32       -2.56      4.05 o 
   9   7  13       37.69       41.58      5.83 o 
  -9   8  13       21.46       21.56      2.20 o 
  -8   8  13       94.54      118.04      3.36 o 
  -7   8  13       27.83       34.70      2.14 o 
  -6   8  13        0.39        1.45      1.28 o 
  -5   8  13        1.15        2.31      1.26 o 
  -4   8  13      101.43      115.16      2.70 o 
  -3   8  13        8.77       10.43      1.39 o 
  -2   8  13        1.03        1.45      1.08 o 
  -1   8  13      133.46      118.38      2.37 o 
   0   8  13      134.65      157.89      3.81 o 
   1   8  13       46.04       43.50      2.56 o 
   2   8  13      151.51      152.93      6.13 o 
   3   8  13        2.12        1.86      2.31 o 
   4   8  13        6.01        3.93      7.47 o 
   5   8  13       57.06       54.30      3.74 o 
   6   8  13        9.82        6.73      2.82 o 
   7   8  13        0.51       -1.79      2.71 o 
   8   8  13        6.57       10.70      6.45 o 
  -9   9  13       19.74       28.82      4.38 o 
  -8   9  13       16.36       18.80      2.47 o 
  -7   9  13       33.98       38.06      2.35 o 
  -6   9  13        7.89       11.08      1.56 o 
  -5   9  13      180.77      178.95      3.35 o 
  -4   9  13      278.10      249.64      5.80 o 
  -3   9  13        5.66        3.83      1.62 o 
  -2   9  13      108.87      106.14      2.73 o 
  -1   9  13       39.61       35.48      2.08 o 
   0   9  13       93.95       95.36      3.04 o 
   1   9  13       80.55       71.93      3.31 o 
   2   9  13      107.38       97.92      3.59 o 
   3   9  13      194.71      229.80      6.31 o 
   4   9  13      235.49      233.87      6.37 o 
   5   9  13       11.76       11.33      2.78 o 
   6   9  13        2.34       -2.22      2.63 o 
   7   9  13       52.52       73.78      4.34 o 
   8   9  13       17.12       15.81      3.45 o 
  -8  10  13        9.03       17.31      3.51 o 
  -7  10  13        1.84        0.08      4.23 o 
  -6  10  13        1.68        1.23      2.16 o 
  -5  10  13      446.34      466.98      9.32 o 
  -4  10  13       19.65       13.72      3.43 o 
  -3  10  13        8.16        4.17      1.46 o 
  -2  10  13       46.00       54.74      2.14 o 
  -1  10  13       20.48       34.73      2.66 o 
   0  10  13       17.85       14.84      1.92 o 
   1  10  13       57.43       62.01      3.13 o 
   2  10  13       37.57       46.97      2.90 o 
   3  10  13      493.80      446.57      7.23 o 
   4  10  13       12.61        7.18      2.85 o 
   5  10  13       45.41       45.22      3.89 o 
   6  10  13       39.02       40.38      3.76 o 
   7  10  13        6.01        5.45      3.08 o 
  -7  11  13       27.54       43.70      4.25 o 
  -6  11  13       20.62       15.16      2.74 o 
  -5  11  13       10.94        6.89      2.36 o 
  -4  11  13        0.60       -1.96      1.96 o 
  -3  11  13       49.95       45.78      3.07 o 
  -2  11  13       33.45       34.74      3.86 o 
  -1  11  13        6.41       12.26      2.32 o 
   0  11  13       32.10       27.50      2.17 o 
   1  11  13       58.76       62.25      3.13 o 
   2  11  13       17.19       14.60      2.47 o 
   3  11  13       14.44       19.12      2.45 o 
   4  11  13        8.83        9.81      3.09 o 
   5  11  13       31.56       38.39      3.87 o 
   6  11  13        3.29        4.65      3.19 o 
   7  11  13        0.00        0.75      3.15 o 
  -7  12  13       64.57       54.68      4.39 o 
  -6  12  13      109.02      122.21      6.11 o 
  -5  12  13        0.25        1.29      2.35 o 
  -4  12  13        0.83        2.44      2.33 o 
  -3  12  13        0.51       -2.29      2.29 o 
  -2  12  13        1.16        2.13      2.21 o 
  -1  12  13        9.37        9.47      2.46 o 
   0  12  13       38.42       50.85      3.45 o 
   1  12  13        6.05        7.30      2.85 o 
   2  12  13      159.57      168.97      6.57 o 
   3  12  13       20.23       18.47      2.60 o 
   4  12  13       77.53       87.01      4.94 o 
   5  12  13        3.14        0.68      3.09 o 
   6  12  13       51.05       68.14      4.56 o 
  -6  13  13      150.24      144.85      6.33 o 
  -5  13  13        5.00        3.30      3.20 o 
  -4  13  13      121.70      107.00      6.02 o 
  -3  13  13        3.07        5.41      2.52 o 
  -2  13  13        8.11        7.03      2.47 o 
  -1  13  13        0.31       -0.34      2.34 o 
   0  13  13        1.10       -2.15      2.15 o 
   1  13  13       13.44       14.65      2.61 o 
   2  13  13       35.14       33.35      3.93 o 
   3  13  13       58.52       47.64      4.21 o 
   4  13  13        3.15        1.30      3.06 o 
   5  13  13       40.91       35.93      5.65 o 
  -4  14  13        5.10        9.40      3.47 o 
  -3  14  13        5.60        8.76      2.62 o 
  -2  14  13       50.53       56.87      4.46 o 
  -1  14  13        6.58        3.21      2.56 o 
   0  14  13        8.05        5.79      3.84 o 
   1  14  13        2.79        1.20      2.45 o 
   2  14  13        0.62       -1.06      3.18 o 
   3  14  13       12.63       15.64      3.69 o 
  -2  15  13       28.41       27.30      4.25 o 
  -1  15  13        1.91        0.25      3.30 o 
   0  15  13        0.46       -0.87      3.08 o 
   1  15  13       34.58       39.05      3.38 o 
 -10   0  14      185.49      218.56     11.81 o 
  -9   0  14       64.17       81.66      5.44 o 
  -8   0  14       16.98        8.60      2.39 o 
  -7   0  14       15.17       13.42      2.94 o 
  -6   0  14       24.60       30.78      2.54 o 
  -5   0  14      255.00      230.48      5.47 o 
  -4   0  14        6.04        5.69      1.76 o 
  -3   0  14       98.73       99.46      4.82 o 
  -2   0  14       81.65       61.54      3.07 o 
  -1   0  14       37.39       24.13      2.16 o 
   0   0  14      259.67      225.31      6.35 o 
   1   0  14        6.87        6.06      1.56 o 
   2   0  14       32.84       30.47      3.15 o 
   3   0  14     2088.32     1984.52     31.88 o 
   4   0  14        7.94        6.31      3.21 o 
   5   0  14       67.55       77.39      5.71 o 
   6   0  14      164.27      157.22      7.85 o 
   7   0  14      164.77      146.51      7.97 o 
   8   0  14        0.93        5.23      4.16 o 
   9   0  14        0.94       -4.16      4.16 o 
 -10   1  14       12.33       16.50      2.10 o 
  -9   1  14        3.17        1.47      1.64 o 
  -8   1  14       12.27       15.24      1.80 o 
  -7   1  14       21.98       27.10      1.86 o 
  -6   1  14        3.54        2.32      1.54 o 
  -5   1  14       97.96       96.00      2.63 o 
  -4   1  14        1.57        3.34      1.21 o 
  -3   1  14      251.32      198.10      3.88 o 
  -2   1  14       95.27       80.23      2.36 o 
  -1   1  14        2.78       -0.14      1.11 o 
   0   1  14      116.14      118.61      2.25 o 
   1   1  14       56.57       57.08      1.95 o 
   2   1  14       67.00       67.01      2.24 o 
   3   1  14        8.93       13.08      2.33 o 
   4   1  14        0.22       -1.68      2.19 o 
   5   1  14      287.68      272.75      6.64 o 
   6   1  14       58.45       60.97      3.76 o 
   7   1  14       15.42       18.49      3.08 o 
   8   1  14        0.50       -0.77      2.79 o 
   9   1  14       35.26       41.22      6.87 o 
 -10   2  14       51.11       65.91      2.99 o 
  -9   2  14        0.19        1.41      1.65 o 
  -8   2  14       11.69       12.28      1.76 o 
  -7   2  14       56.87       55.97      2.86 o 
  -6   2  14        8.16       15.08      1.60 o 
  -5   2  14      123.00      145.12      3.56 o 
  -4   2  14       15.60       11.69      1.45 o 
  -3   2  14       41.37       46.73      1.93 o 
  -2   2  14      395.33      330.72      5.11 o 
  -1   2  14      204.31      188.65      4.28 o 
   0   2  14       81.38       66.03      1.88 o 
   1   2  14       11.38        8.82      1.28 o 
   2   2  14        0.38        0.36      1.34 o 
   3   2  14      340.85      360.76      9.23 o 
   4   2  14      406.49      375.28      7.54 o 
   5   2  14       11.71        9.40      2.54 o 
   6   2  14        3.50        1.35      2.42 o 
   7   2  14        1.17       -1.01      2.52 o 
   8   2  14        2.01       -3.75      6.28 o 
   9   2  14        0.67       -2.73      2.73 o 
 -10   3  14       20.88       25.93      2.33 o 
  -9   3  14       86.57       85.42      3.11 o 
  -8   3  14        2.64        2.36      1.55 o 
  -7   3  14        0.40        3.07      1.46 o 
  -6   3  14        2.51       -0.18      1.28 o 
  -5   3  14      119.82      103.75      2.49 o 
  -4   3  14        1.35       -0.41      1.25 o 
  -3   3  14       98.84      103.24      3.11 o 
  -2   3  14        1.07       11.17      1.69 o 
  -1   3  14       10.92       11.94      1.27 o 
   0   3  14      117.40      109.38      2.44 o 
   1   3  14      385.56      356.55      4.74 o 
   2   3  14      212.01      187.35      3.58 o 
   3   3  14       74.06       64.40      3.46 o 
   4   3  14      450.72      433.29     11.75 o 
   5   3  14      205.17      203.98      5.85 o 
   6   3  14       65.80       71.54      4.22 o 
   7   3  14        2.90        1.02      2.71 o 
   8   3  14       18.95       11.95      5.44 o 
   9   3  14       75.22       80.73     11.93 o 
 -10   4  14        0.09        0.19      1.89 o 
  -9   4  14        0.18       -1.60      1.60 o 
  -8   4  14       26.22       22.79      2.05 o 
  -7   4  14        0.23       -1.37      1.37 o 
  -6   4  14        3.70        0.49      1.26 o 
  -5   4  14        2.45        3.01      1.23 o 
  -4   4  14      107.67       90.07      2.65 o 
  -3   4  14        0.64        1.19      1.28 o 
  -2   4  14       56.59       58.41      2.17 o 
  -1   4  14      217.61      198.81      3.57 o 
   0   4  14      106.80      104.23      2.46 o 
   1   4  14       18.57       24.74      1.53 o 
   2   4  14       11.62       10.16      1.50 o 
   3   4  14        0.34        0.78      1.71 o 
   4   4  14      133.29      151.19      7.47 o 
   5   4  14        7.73        6.45      3.30 o 
   6   4  14        2.81       -1.47      2.24 o 
   7   4  14        1.31        1.00      2.70 o 
   8   4  14        0.00       -1.38      3.36 o 
   9   4  14       10.67        9.47      3.13 o 
 -10   5  14        2.16        6.77      2.26 o 
  -9   5  14       12.80        9.92      2.53 o 
  -8   5  14       49.38       38.51      2.06 o 
  -7   5  14      153.44      165.55      3.30 o 
  -6   5  14       12.20       14.50      1.51 o 
  -5   5  14        9.06       10.97      1.37 o 
  -4   5  14       37.51       34.01      1.86 o 
  -3   5  14      112.48      104.41      2.76 o 
  -2   5  14       10.99        3.83      1.26 o 
  -1   5  14      176.02      169.70      3.32 o 
   0   5  14      358.59      353.59      4.30 o 
   1   5  14        7.59        3.74      1.27 o 
   2   5  14      210.16      227.21      5.31 o 
   3   5  14        2.82        4.53      1.80 o 
   4   5  14      262.89      286.78      5.46 o 
   5   5  14        1.67       -1.64      1.90 o 
   6   5  14        3.61        4.32      2.56 o 
   7   5  14       27.38       31.10      3.54 o 
   8   5  14        0.39       -3.81      3.81 o 
   9   5  14        0.00        4.05      4.46 o 
  -9   6  14        8.38       13.88      2.01 o 
  -8   6  14        6.87       13.25      1.87 o 
  -7   6  14       29.58       29.35      2.04 o 
  -6   6  14        0.08       -0.85      1.36 o 
  -5   6  14      194.57      175.89      3.60 o 
  -4   6  14       97.58       95.41      2.47 o 
  -3   6  14       14.49       12.77      1.36 o 
  -2   6  14       86.92       97.60      2.73 o 
  -1   6  14       17.08       20.36      1.50 o 
   0   6  14       34.28       37.13      2.28 o 
   1   6  14       39.18       32.78      1.74 o 
   2   6  14       85.88       79.44      3.28 o 
   3   6  14      557.20      551.57     20.23 o 
   4   6  14       41.36       39.83      2.64 o 
   5   6  14        4.70        2.82      2.59 o 
   6   6  14       23.25       25.04      3.26 o 
   7   6  14        1.07        0.48      4.34 o 
   8   6  14        7.81        2.20      4.70 o 
  -9   7  14        5.57        7.75      1.95 o 
  -8   7  14       14.84       19.01      2.06 o 
  -7   7  14        0.82        1.81      1.56 o 
  -6   7  14        0.04       -1.37      1.37 o 
  -5   7  14       27.42       35.95      2.29 o 
  -4   7  14        6.53        3.08      1.42 o 
  -3   7  14       43.23       36.33      1.72 o 
  -2   7  14       53.83       46.32      1.88 o 
  -1   7  14       20.69       18.25      1.54 o 
   0   7  14       48.73       48.80      2.06 o 
   1   7  14       88.44       95.90      3.51 o 
   2   7  14        6.96        8.55      2.54 o 
   3   7  14       49.31       49.00      3.51 o 
   4   7  14       33.99       44.20      3.46 o 
   5   7  14        0.01       -1.60      2.48 o 
   6   7  14        0.91       -2.54      2.54 o 
   7   7  14       29.62       20.40      4.88 o 
   8   7  14       10.26       13.15      4.76 o 
  -9   8  14       46.60       50.44      4.94 o 
  -8   8  14        3.79        2.20      1.89 o 
  -7   8  14       21.32       22.56      2.04 o 
  -6   8  14        4.88        3.42      1.48 o 
  -5   8  14        7.28        4.17      1.43 o 
  -4   8  14        4.42        2.28      1.31 o 
  -3   8  14       18.77       21.42      1.62 o 
  -2   8  14       18.22       21.04      1.42 o 
  -1   8  14       26.87       18.57      1.74 o 
   0   8  14       46.20       43.58      2.22 o 
   1   8  14       64.81       69.79      3.11 o 
   2   8  14        2.47        0.54      2.41 o 
   3   8  14      441.45      448.71      8.79 o 
   4   8  14       81.48       84.02      4.48 o 
   5   8  14        0.65       -2.52      2.52 o 
   6   8  14       15.52        7.31      5.50 o 
   7   8  14        2.86        4.47      3.93 o 
   8   8  14        0.62       -1.19      4.76 o 
  -8   9  14        3.12        1.56      2.20 o 
  -7   9  14        0.67       -1.88      1.88 o 
  -6   9  14      128.37      136.36      3.24 o 
  -5   9  14       67.07       86.74      2.69 o 
  -4   9  14        2.57        5.12      1.63 o 
  -3   9  14       93.40       90.70      2.76 o 
  -2   9  14      108.65      124.20      2.97 o 
  -1   9  14       21.09       28.13      1.84 o 
   0   9  14       24.28       23.52      2.01 o 
   1   9  14        0.04       -1.83      1.83 o 
   2   9  14       86.18      114.41      6.81 o 
   3   9  14        4.79        3.87      2.86 o 
   4   9  14        1.03        2.92      3.90 o 
   5   9  14        0.00       -2.36      2.74 o 
   6   9  14        0.21        0.30      5.80 o 
   7   9  14        1.24       -1.20      5.26 o 
  -7  10  14       24.88       19.95      3.62 o 
  -6  10  14       18.72       18.41      2.80 o 
  -5  10  14      244.79      237.94      5.81 o 
  -4  10  14       22.01       18.35      2.64 o 
  -3  10  14        0.10       -0.19      1.37 o 
  -2  10  14        4.41        3.45      1.52 o 
  -1  10  14       24.39       16.94      1.77 o 
   0  10  14        1.74        0.12      2.24 o 
   1  10  14       17.02       18.86      2.49 o 
   2  10  14       68.47       64.72      3.28 o 
   3  10  14        0.19        5.68      2.88 o 
   4  10  14        3.65        1.30      2.88 o 
   5  10  14        0.63       -0.95      2.84 o 
   6  10  14        0.88       -0.09      2.90 o 
  -7  11  14        0.73        1.67      3.30 o 
  -6  11  14        0.95        1.52      2.60 o 
  -5  11  14       96.82      108.09      4.57 o 
  -4  11  14       48.28       56.88      3.44 o 
  -3  11  14        9.22        9.17      2.37 o 
  -2  11  14        6.19        9.56      3.40 o 
  -1  11  14       70.05       68.12      2.86 o 
   0  11  14        4.23        0.43      2.12 o 
   1  11  14        0.70        0.51      2.42 o 
   2  11  14       71.13       82.43      3.85 o 
   3  11  14        0.38        0.90      4.46 o 
   4  11  14       85.35       75.88      7.55 o 
   5  11  14        0.01       -3.01      3.01 o 
   6  11  14        3.10        4.46      3.32 o 
  -6  12  14        5.52        4.40      3.42 o 
  -5  12  14        6.08        7.61      2.58 o 
  -4  12  14       20.56       28.51      3.22 o 
  -3  12  14        0.11        0.37      2.28 o 
  -2  12  14        0.28        0.18      2.79 o 
  -1  12  14       19.99       19.27      2.71 o 
   0  12  14        1.94       -0.11      2.96 o 
   1  12  14        0.29       -2.62      2.83 o 
   2  12  14        1.03        1.61      3.00 o 
   3  12  14        6.42        8.80      3.18 o 
   4  12  14       24.44       28.23      3.86 o 
   5  12  14       58.64       53.02      6.57 o 
  -5  13  14       44.61       45.81      7.58 o 
  -4  13  14        3.57       -1.33      3.30 o 
  -3  13  14      131.42      153.56      7.70 o 
  -2  13  14        0.11       -0.29      2.28 o 
  -1  13  14        1.09        0.46      2.30 o 
   0  13  14       25.86       28.93      3.80 o 
   1  13  14        6.46        7.01      3.16 o 
   2  13  14       17.27       14.02      3.49 o 
   3  13  14        2.70        7.86      3.47 o 
   4  13  14      132.06      140.39      8.63 o 
  -3  14  14       47.97       49.66      4.60 o 
  -2  14  14       10.63        8.50      3.49 o 
  -1  14  14       36.25       35.78      3.71 o 
   0  14  14        3.95       -2.96      2.96 o 
   1  14  14        4.41       -2.04      3.29 o 
   2  14  14       39.75       45.06      4.54 o 
 -10   1  15      104.05      130.93      3.90 o 
  -9   1  15      104.03      134.88      9.75 o 
  -8   1  15        4.80        5.44      1.71 o 
  -7   1  15       14.13       13.83      1.77 o 
  -6   1  15       96.42      123.12      3.12 o 
  -5   1  15        3.30        4.60      1.37 o 
  -4   1  15      103.03       86.07      2.95 o 
  -3   1  15       13.12        6.26      2.39 o 
  -2   1  15       21.89       26.19      1.67 o 
  -1   1  15       16.04        8.85      1.41 o 
   0   1  15       48.62       58.10      1.82 o 
   1   1  15        0.11       -0.17      1.15 o 
   2   1  15       33.55       30.19      2.57 o 
   3   1  15       98.73      106.09     10.74 o 
   4   1  15       46.06       54.94      3.53 o 
   5   1  15        6.36        7.67      2.53 o 
   6   1  15       68.21       72.56      9.61 o 
   7   1  15        9.14        7.67      2.94 o 
   8   1  15        0.19        1.16      2.88 o 
  -9   2  15        1.52        1.26      1.80 o 
  -8   2  15        1.63       -0.99      2.00 o 
  -7   2  15       38.52       40.54      3.17 o 
  -6   2  15        2.34        1.69      1.41 o 
  -5   2  15       10.30       10.78      1.54 o 
  -4   2  15       21.55       16.59      1.58 o 
  -3   2  15        0.29        0.63      1.43 o 
  -2   2  15      607.32      526.56      6.65 o 
  -1   2  15       18.69       23.19      1.47 o 
   0   2  15      341.01      296.98      3.92 o 
   1   2  15       97.07       91.48      2.46 o 
   2   2  15       21.90       28.59      1.92 o 
   3   2  15      138.84      138.10      4.85 o 
   4   2  15       74.06       48.90      3.43 o 
   5   2  15        0.46       -0.42      2.42 o 
   6   2  15        4.80        1.76      2.44 o 
   7   2  15        2.99        0.61      3.39 o 
   8   2  15        3.85       -0.38      2.82 o 
  -9   3  15      125.25      114.47      3.61 o 
  -8   3  15        1.83       -0.87      1.96 o 
  -7   3  15        0.39       -1.48      1.48 o 
  -6   3  15        1.84       -1.39      1.39 o 
  -5   3  15        1.10        2.01      1.24 o 
  -4   3  15        7.50        4.45      1.50 o 
  -3   3  15        1.88        1.41      1.28 o 
  -2   3  15        9.17        5.71      1.63 o 
  -1   3  15      354.38      332.50      4.66 o 
   0   3  15      171.65      178.24      3.14 o 
   1   3  15       37.70       27.37      1.67 o 
   2   3  15       12.06        9.11      1.69 o 
   3   3  15        0.65       -1.55      1.68 o 
   4   3  15       12.33       19.53      2.88 o 
   5   3  15       11.37       16.97      2.94 o 
   6   3  15       14.25       13.36      2.83 o 
   7   3  15       31.03       34.75      3.62 o 
   8   3  15        0.67       -1.90      4.10 o 
  -9   4  15       62.72       65.04      3.38 o 
  -8   4  15      186.88      214.18      4.29 o 
  -7   4  15       28.43       33.52      2.86 o 
  -6   4  15        4.40       -0.28      1.28 o 
  -5   4  15        3.60        2.75      1.28 o 
  -4   4  15        5.49        6.89      1.39 o 
  -3   4  15       34.97       45.23      2.33 o 
  -2   4  15      327.06      285.69      4.99 o 
  -1   4  15       31.56       23.52      3.13 o 
   0   4  15      543.38      547.68      5.64 o 
   1   4  15      120.38      127.24      3.02 o 
   2   4  15       31.12       33.94      2.07 o 
   3   4  15       43.25       43.81      2.63 o 
   4   4  15      234.66      235.84      7.02 o 
   5   4  15       13.56       12.36      2.75 o 
   6   4  15        4.48        7.42      2.77 o 
   7   4  15       25.27       23.68      3.34 o 
   8   4  15       12.63       13.63      3.43 o 
  -9   5  15       14.84       22.03      2.32 o 
  -8   5  15       10.53       13.58      1.89 o 
  -7   5  15        0.32        1.67      1.45 o 
  -6   5  15        4.40        1.42      1.32 o 
  -5   5  15       14.43        6.23      1.53 o 
  -4   5  15       19.55       16.77      1.70 o 
  -3   5  15       29.93       22.89      1.73 o 
  -2   5  15       45.82       33.47      1.90 o 
  -1   5  15      239.03      224.43      3.94 o 
   0   5  15      248.33      241.52      3.68 o 
   1   5  15       36.13       37.98      1.83 o 
   2   5  15       14.90       14.35      2.02 o 
   3   5  15       94.29       88.32      3.45 o 
   4   5  15        9.08        7.99      2.11 o 
   5   5  15       13.74       15.04      2.93 o 
   6   5  15       21.73       15.02      3.18 o 
   7   5  15       17.49       26.41      5.06 o 
   8   5  15       12.15       13.74      5.12 o 
  -9   6  15        5.28        9.68      2.08 o 
  -8   6  15       56.18       52.60      2.56 o 
  -7   6  15        7.65        7.95      1.74 o 
  -6   6  15        0.18       -0.28      1.62 o 
  -5   6  15      147.84      157.46      4.20 o 
  -4   6  15       53.98       60.84      2.19 o 
  -3   6  15       52.87       54.35      2.38 o 
  -2   6  15        0.61        0.23      1.25 o 
  -1   6  15       37.23       30.69      1.84 o 
   0   6  15      373.89      354.56      4.49 o 
   1   6  15      130.34      116.76      2.84 o 
   2   6  15       41.63       36.02      2.45 o 
   3   6  15      149.45      154.22      4.33 o 
   4   6  15      143.18      135.04      4.19 o 
   5   6  15        7.09        1.91      2.70 o 
   6   6  15        0.06        2.50      4.40 o 
   7   6  15       20.99       18.80      5.00 o 
   8   6  15        0.08       -4.28      4.28 o 
  -8   7  15        1.19        2.99      1.81 o 
  -7   7  15        0.14        1.10      1.63 o 
  -6   7  15       51.85       56.66      2.47 o 
  -5   7  15      103.07       91.34      2.94 o 
  -4   7  15        2.89        3.93      1.39 o 
  -3   7  15        0.13       -1.40      1.40 o 
  -2   7  15       15.07       10.60      1.42 o 
  -1   7  15       21.67       26.57      1.71 o 
   0   7  15        4.19        5.20      1.56 o 
   1   7  15        3.80        0.27      1.62 o 
   2   7  15      217.85      213.91      6.25 o 
   3   7  15        2.71        8.57      2.78 o 
   4   7  15       18.27       18.07      3.15 o 
   5   7  15       42.15       39.59      3.64 o 
   6   7  15       16.95       13.15      3.96 o 
   7   7  15        9.12       15.41      5.23 o 
  -8   8  15        9.67       14.88      2.11 o 
  -7   8  15        3.60        5.80      1.85 o 
  -6   8  15        0.22        4.08      1.64 o 
  -5   8  15       43.60       54.16      2.22 o 
  -4   8  15       11.48        7.90      1.57 o 
  -3   8  15        0.45        2.70      1.26 o 
  -2   8  15       54.87       62.69      2.29 o 
  -1   8  15       51.55       52.47      2.46 o 
   0   8  15        0.01        0.28      1.56 o 
   1   8  15        1.06       -2.31      2.31 o 
   2   8  15       42.10       48.77      3.67 o 
   3   8  15       58.90       69.54      4.27 o 
   4   8  15      415.11      476.52      9.57 o 
   5   8  15       34.65       43.81     11.33 o 
   6   8  15        1.82        4.99      3.03 o 
   7   8  15        7.04        0.06      4.46 o 
  -7   9  15       51.25       52.33      3.07 o 
  -6   9  15        3.51        3.80      1.61 o 
  -5   9  15       24.61       28.99      2.33 o 
  -4   9  15        2.84        1.32      1.76 o 
  -3   9  15       29.69       34.32      2.01 o 
  -2   9  15        5.84        2.77      1.69 o 
  -1   9  15        0.13        0.33      1.73 o 
   0   9  15        6.80       12.12      2.30 o 
   1   9  15       15.78        8.29      2.86 o 
   2   9  15       33.76       44.70      3.70 o 
   3   9  15       57.09       58.56      3.95 o 
   4   9  15       60.33       57.93      4.18 o 
   5   9  15        8.51        7.82      4.16 o 
   6   9  15       21.62       30.04      3.84 o 
  -7  10  15        3.59        0.51      3.11 o 
  -6  10  15        0.37       -0.62      2.33 o 
  -5  10  15       32.52       29.27      2.90 o 
  -4  10  15       28.90       24.73      2.27 o 
  -3  10  15       10.03        6.11      1.68 o 
  -2  10  15       49.63       61.90      2.67 o 
  -1  10  15        1.35        1.53      1.79 o 
   0  10  15       29.74       29.93      2.69 o 
   1  10  15       37.09       44.47      2.99 o 
   2  10  15        2.25       -1.81      2.65 o 
   3  10  15       87.33       86.57      4.79 o 
   4  10  15        9.08       12.08      3.39 o 
   5  10  15        8.71       15.36      6.25 o 
   6  10  15       16.66       12.10      3.55 o 
  -6  11  15       11.60       17.10      3.53 o 
  -5  11  15        0.31        1.82      2.42 o 
  -4  11  15       56.16       59.94      3.64 o 
  -3  11  15       10.16       13.72      2.54 o 
  -2  11  15        0.66       -2.48      2.91 o 
  -1  11  15        1.27        0.27      2.14 o 
   0  11  15        1.29       -1.15      2.16 o 
   1  11  15        2.52        5.27      2.39 o 
   2  11  15       16.61       14.77      4.70 o 
   3  11  15       29.89       28.70      3.61 o 
   4  11  15        2.14        4.79      3.54 o 
   5  11  15      164.55      175.28      6.35 o 
  -5  12  15       15.77       16.90      3.89 o 
  -4  12  15        1.06       -1.14      2.39 o 
  -3  12  15        9.78        3.89      2.52 o 
  -2  12  15       63.15       72.31      3.76 o 
  -1  12  15        0.01        1.55      2.92 o 
   0  12  15        1.56        4.80      3.06 o 
   1  12  15        0.05       -0.34      2.97 o 
   2  12  15        8.01       11.18      4.64 o 
   3  12  15      110.92      128.78      5.62 o 
   4  12  15       90.02       96.13      5.25 o 
  -3  13  15        0.68        4.53      3.25 o 
  -2  13  15        2.99        8.00      2.66 o 
  -1  13  15        0.69       -0.03      4.34 o 
   0  13  15        1.48        0.47      7.73 o 
   1  13  15       12.55        9.04      5.50 o 
   2  13  15       13.56       23.91      3.78 o 
  -9   0  16       49.19       64.89      6.66 o 
  -8   0  16       73.00       96.70      6.19 o 
  -7   0  16       20.49       26.03      2.92 o 
  -6   0  16      108.17      149.06      4.91 o 
  -5   0  16        0.36        0.99      2.23 o 
  -4   0  16        0.20       -0.95      2.50 o 
  -3   0  16       19.54       11.31      2.22 o 
  -2   0  16       37.83       48.72      3.05 o 
  -1   0  16      796.75      679.06      8.34 o 
   0   0  16      177.75      151.32      3.94 o 
   1   0  16       47.74       48.89      6.25 o 
   2   0  16       19.23       22.66      4.05 o 
   3   0  16        1.05        3.63      3.21 o 
   4   0  16      103.54      107.55      6.84 o 
   5   0  16       40.92       35.99      4.76 o 
   6   0  16       81.35      106.12      7.38 o 
   7   0  16       88.88       95.00      7.02 o 
   8   0  16      126.42      126.82      8.03 o 
  -9   1  16      180.13      177.65      5.07 o 
  -8   1  16        2.24        0.57      1.63 o 
  -7   1  16       13.53       16.23      1.85 o 
  -6   1  16       27.95       32.87      2.04 o 
  -5   1  16        0.41        0.69      1.37 o 
  -4   1  16        9.91       16.51      1.62 o 
  -3   1  16        1.15        0.54      1.36 o 
  -2   1  16       31.79       27.35      1.79 o 
  -1   1  16      290.80      274.40      3.55 o 
   0   1  16       34.38       33.27      1.84 o 
   1   1  16        0.85        0.86      1.26 o 
   2   1  16        0.37       -0.24      1.72 o 
   3   1  16        1.87        1.34      2.19 o 
   4   1  16       96.92       77.89      4.29 o 
   5   1  16        2.19        4.29      2.50 o 
   6   1  16       41.20       34.13      3.43 o 
   7   1  16        4.23        3.83      2.98 o 
   8   1  16       12.77        9.36      3.36 o 
  -9   2  16       23.53       33.08      2.41 o 
  -8   2  16        0.24       -1.64      1.64 o 
  -7   2  16       35.97       30.91      2.46 o 
  -6   2  16       24.46       23.62      1.90 o 
  -5   2  16       50.97       49.70      2.20 o 
  -4   2  16       19.64       27.01      1.84 o 
  -3   2  16       18.61       11.47      2.37 o 
  -2   2  16       77.06       56.51      2.25 o 
  -1   2  16        0.35       -0.35      1.42 o 
   0   2  16      126.28      137.01      2.92 o 
   1   2  16        8.92        7.66      1.50 o 
   2   2  16        3.80        4.11      1.76 o 
   3   2  16        5.42        9.26      2.50 o 
   4   2  16      120.23      113.84      5.41 o 
   5   2  16       20.40       19.44      2.92 o 
   6   2  16       16.77       25.06      3.41 o 
   7   2  16        3.97        2.84      2.91 o 
   8   2  16       11.01        4.49      3.07 o 
  -9   3  16       30.58       41.61      2.89 o 
  -8   3  16        0.36       -1.67      1.67 o 
  -7   3  16        4.18        2.14      1.63 o 
  -6   3  16       78.74       94.45      2.72 o 
  -5   3  16        5.54        6.25      1.69 o 
  -4   3  16        1.07        3.64      1.42 o 
  -3   3  16        0.37       -0.39      1.75 o 
  -2   3  16       32.79       30.63      1.87 o 
  -1   3  16        3.62        3.20      1.47 o 
   0   3  16       39.05       28.42      1.79 o 
   1   3  16       83.92       71.92      2.42 o 
   2   3  16       14.56       17.77      2.64 o 
   3   3  16       29.94       30.68      3.18 o 
   4   3  16        1.47       -2.31      2.40 o 
   5   3  16       11.44        6.85      2.62 o 
   6   3  16        1.46        0.87      2.69 o 
   7   3  16       33.89       36.15      3.68 o 
   8   3  16        5.33        3.04      3.26 o 
  -9   4  16       15.54       16.06      3.93 o 
  -8   4  16        0.65        2.19      1.65 o 
  -7   4  16       35.95       31.86      2.03 o 
  -6   4  16        6.28        5.73      1.62 o 
  -5   4  16        2.89       -0.17      1.60 o 
  -4   4  16        7.79        4.63      1.53 o 
  -3   4  16        1.13       -1.33      1.33 o 
  -2   4  16        0.46        1.33      1.57 o 
  -1   4  16        0.15        1.71      1.44 o 
   0   4  16       11.51       20.06      1.61 o 
   1   4  16       14.19       20.54      1.68 o 
   2   4  16        0.21       -1.41      1.80 o 
   3   4  16       58.59       54.19      2.87 o 
   4   4  16      264.13      242.69      6.56 o 
   5   4  16       26.29       23.59      3.19 o 
   6   4  16       11.50       11.07      2.97 o 
   7   4  16       15.98       11.00      3.30 o 
  -8   5  16        0.75        3.55      1.86 o 
  -7   5  16        7.26        3.22      1.91 o 
  -6   5  16       42.83       52.33      2.41 o 
  -5   5  16       88.51       92.29      2.96 o 
  -4   5  16        6.93        7.25      1.61 o 
  -3   5  16        1.75        2.67      1.52 o 
  -2   5  16        7.70        8.59      1.37 o 
  -1   5  16        3.88        4.94      1.57 o 
   0   5  16       57.33       48.29      2.08 o 
   1   5  16        0.16       -0.58      1.31 o 
   2   5  16       70.45       74.49      4.62 o 
   3   5  16      283.95      300.29     10.67 o 
   4   5  16       25.17       25.10      3.15 o 
   5   5  16       34.93       43.91      3.65 o 
   6   5  16       57.35       69.28      7.35 o 
   7   5  16        2.79        1.49      4.28 o 
  -8   6  16       60.09       65.76      2.84 o 
  -7   6  16       83.78       99.14      3.23 o 
  -6   6  16       37.73       51.16      2.51 o 
  -5   6  16        1.80        2.09      1.59 o 
  -4   6  16        0.96       -1.15      1.45 o 
  -3   6  16       12.69       10.30      1.64 o 
  -2   6  16       97.24       82.89      3.56 o 
  -1   6  16       12.38        5.77      1.42 o 
   0   6  16       60.47       52.59      2.15 o 
   1   6  16       11.86        7.39      1.74 o 
   2   6  16       57.32       49.76      3.09 o 
   3   6  16       78.40       81.40      3.52 o 
   4   6  16       40.65       60.98      4.02 o 
   5   6  16       13.06       15.29      4.58 o 
   6   6  16        3.75        3.15      4.52 o 
   7   6  16        5.35        0.30      4.76 o 
  -7   7  16        2.41        9.27      1.88 o 
  -6   7  16       33.79       45.66      2.38 o 
  -5   7  16      113.50      118.20      4.44 o 
  -4   7  16        3.28        5.93      1.66 o 
  -3   7  16        0.66        0.76      1.52 o 
  -2   7  16        1.63       -0.12      1.33 o 
  -1   7  16       10.38       17.19      1.63 o 
   0   7  16      138.35      160.10      3.28 o 
   1   7  16       16.22       19.61      2.30 o 
   2   7  16        3.97       -2.50      2.50 o 
   3   7  16      241.23      223.98      6.51 o 
   4   7  16        2.96        4.23      2.98 o 
   5   7  16       52.02       57.71      4.14 o 
   6   7  16        3.03       -2.14      4.70 o 
  -7   8  16        1.02       -0.18      1.74 o 
  -6   8  16       25.26       15.85      2.70 o 
  -5   8  16        0.90       -0.35      1.52 o 
  -4   8  16        0.09        1.58      1.66 o 
  -3   8  16       31.62       37.37      2.74 o 
  -2   8  16      145.41      124.52      3.43 o 
  -1   8  16       85.35       80.64      3.12 o 
   0   8  16        0.17        1.86      3.84 o 
   1   8  16       51.04       43.21      3.72 o 
   2   8  16       57.26       51.83      3.89 o 
   3   8  16       69.19       77.60      8.63 o 
   4   8  16      144.85      157.14      8.27 o 
   5   8  16       21.21       18.58      5.98 o 
   6   8  16       32.27       28.46      4.49 o 
  -6   9  16       28.45       30.98      3.34 o 
  -5   9  16       16.04       19.25      2.34 o 
  -4   9  16       35.48       27.03      2.70 o 
  -3   9  16       26.28       13.94      2.04 o 
  -2   9  16       14.47       15.18      2.03 o 
  -1   9  16        0.54       -0.19      1.73 o 
   0   9  16       45.74       46.95      3.93 o 
   1   9  16       33.21       39.65      3.72 o 
   2   9  16        9.71        7.65      2.84 o 
   3   9  16        6.06       17.03      3.41 o 
   4   9  16      124.64      135.57      5.84 o 
   5   9  16       23.19       17.23      3.56 o 
  -6  10  16       33.01       23.58      6.81 o 
  -5  10  16        0.66        0.45      2.21 o 
  -4  10  16        1.21       -0.24      1.63 o 
  -3  10  16       16.86       20.37      2.11 o 
  -2  10  16       17.00       14.41      2.13 o 
  -1  10  16        7.51        2.57      1.93 o 
   0  10  16        0.83        1.22      2.84 o 
   1  10  16        2.87        1.16      3.75 o 
   2  10  16        5.48        7.87      3.16 o 
   3  10  16        9.95        9.41      3.63 o 
   4  10  16       42.94       41.35      7.58 o 
  -5  11  16       30.74       27.79      4.11 o 
  -4  11  16       35.80       48.98      6.17 o 
  -3  11  16        0.02       -2.69      2.69 o 
  -2  11  16       14.02       15.78      3.43 o 
  -1  11  16       63.30       54.22      3.30 o 
   0  11  16        7.44        5.48      2.51 o 
   1  11  16        0.00       -0.19      4.76 o 
   2  11  16        0.74       -0.19      3.05 o 
   3  11  16       38.88       40.65      6.72 o 
  -3  12  16       20.33       25.36      3.85 o 
  -2  12  16        4.89        7.30      4.31 o 
  -1  12  16        5.82        1.62      3.10 o 
   0  12  16        8.56       15.31      3.48 o 
   1  12  16       34.71       42.35      6.31 o 
   2  12  16        3.42        6.60      4.82 o 
  -8   1  17        9.96       14.31      2.02 o 
  -7   1  17        1.05       -1.57      1.57 o 
  -6   1  17       24.85       28.74      2.04 o 
  -5   1  17       52.34       53.63      2.42 o 
  -4   1  17       32.87       42.17      2.43 o 
  -3   1  17        9.40        5.30      1.51 o 
  -2   1  17       33.55       23.55      1.85 o 
  -1   1  17       80.34       94.56      2.65 o 
   0   1  17      111.26      114.37      2.81 o 
   1   1  17        5.85        3.59      1.56 o 
   2   1  17       41.27       42.98      8.15 o 
   3   1  17        0.04        2.56      2.43 o 
   4   1  17        2.19       -2.36      2.36 o 
   5   1  17        2.14        0.96      2.65 o 
   6   1  17        0.14       -2.73      2.73 o 
   7   1  17       18.19       29.07      8.33 o 
  -8   2  17       29.90       37.55      2.45 o 
  -7   2  17       20.23       19.30      2.04 o 
  -6   2  17       40.71       53.45      2.48 o 
  -5   2  17       14.68       20.54      1.91 o 
  -4   2  17        8.00       11.72      1.94 o 
  -3   2  17       31.45       30.92      1.97 o 
  -2   2  17       17.47       21.24      1.84 o 
  -1   2  17      233.94      220.30      3.68 o 
   0   2  17      246.92      244.38      4.03 o 
   1   2  17       67.31       68.27      2.42 o 
   2   2  17       26.68       26.60      4.67 o 
   3   2  17       89.97      102.30      6.57 o 
   4   2  17        3.61        3.17      2.80 o 
   5   2  17       44.43       47.98      4.52 o 
   6   2  17        3.27        3.57      2.79 o 
   7   2  17       98.01      104.73      5.65 o 
  -8   3  17        5.20        2.93      1.67 o 
  -7   3  17       48.32       70.40      2.58 o 
  -6   3  17        5.72        5.15      1.79 o 
  -5   3  17       30.38       33.18      2.13 o 
  -4   3  17        0.95        2.31      1.80 o 
  -3   3  17        3.09        4.02      1.78 o 
  -2   3  17        3.47        3.26      1.53 o 
  -1   3  17       72.29       67.58      2.42 o 
   0   3  17        5.49        2.44      1.41 o 
   1   3  17        0.19       -1.25      1.34 o 
   2   3  17      145.29      142.71      6.99 o 
   3   3  17       13.74       10.10      2.66 o 
   4   3  17        1.66       -1.30      2.55 o 
   5   3  17       30.70       34.18      5.00 o 
   6   3  17        1.05        2.71      3.90 o 
   7   3  17       23.84       17.76      4.37 o 
  -8   4  17        9.33       12.01      1.91 o 
  -7   4  17       35.43       32.85      2.42 o 
  -6   4  17       95.66      120.19      3.51 o 
  -5   4  17        7.42       10.73      1.82 o 
  -4   4  17       12.55       15.57      1.85 o 
  -3   4  17       20.10       16.82      2.16 o 
  -2   4  17       31.89       21.59      1.91 o 
  -1   4  17       48.73       45.48      2.06 o 
   0   4  17      115.96       89.94      2.62 o 
   1   4  17       41.58       40.94      2.31 o 
   2   4  17       49.41       61.40      3.26 o 
   3   4  17        6.92        4.66      2.53 o 
   4   4  17        6.55        2.88      2.73 o 
   5   4  17        0.28        0.14      2.65 o 
   6   4  17      178.33      197.78      7.29 o 
  -7   5  17       40.47       41.15      2.54 o 
  -6   5  17       26.91       29.36      2.25 o 
  -5   5  17       67.86       78.47      2.97 o 
  -4   5  17        0.01        0.17      1.55 o 
  -3   5  17        3.26        3.53      1.87 o 
  -2   5  17       19.57       16.49      2.41 o 
  -1   5  17       10.59       10.29      1.57 o 
   0   5  17      197.66      188.67      3.61 o 
   1   5  17       26.91       24.10      1.93 o 
   2   5  17      126.24      151.34      4.45 o 
   3   5  17       32.07       34.16      2.79 o 
   4   5  17        4.74        2.20      2.60 o 
   5   5  17       21.69       20.80      3.51 o 
   6   5  17        6.94        5.77      4.40 o 
  -7   6  17        2.36        0.10      2.42 o 
  -6   6  17       46.54       59.55      2.67 o 
  -5   6  17        3.77        4.25      1.76 o 
  -4   6  17        3.63        6.62      1.69 o 
  -3   6  17        6.68        2.97      1.66 o 
  -2   6  17       26.35       22.22      2.02 o 
  -1   6  17       83.82      107.08      3.92 o 
   0   6  17       34.29       48.02      2.20 o 
   1   6  17        9.86       11.14      2.71 o 
   2   6  17        2.64       -1.96      1.96 o 
   3   6  17        0.04        1.81      2.14 o 
   4   6  17      118.54      125.75      7.91 o 
   5   6  17       77.65       99.94      7.91 o 
   6   6  17        4.67        7.44      4.64 o 
  -7   7  17        0.12       -0.23      1.86 o 
  -6   7  17       39.44       44.03      2.54 o 
  -5   7  17       53.08       49.98      4.23 o 
  -4   7  17       94.75       94.70      3.11 o 
  -3   7  17        0.04       -0.95      1.43 o 
  -2   7  17       72.64       65.88      2.73 o 
  -1   7  17       24.68       25.36      1.87 o 
   0   7  17       18.19       20.08      2.15 o 
   1   7  17       13.41       16.28      4.02 o 
   2   7  17       61.56       63.01      4.14 o 
   3   7  17       25.56       21.25      3.49 o 
   4   7  17       21.66       24.29      6.28 o 
   5   7  17        0.29        3.21      4.70 o 
  -6   8  17       11.94       12.84      2.14 o 
  -5   8  17        0.01        0.48      2.25 o 
  -4   8  17       54.52       46.26      2.97 o 
  -3   8  17        7.70        7.27      1.67 o 
  -2   8  17       13.10       12.72      2.80 o 
  -1   8  17        1.96        4.08      3.11 o 
   0   8  17        8.74       18.77      2.50 o 
   1   8  17       22.65       26.10      3.53 o 
   2   8  17        0.17       -0.89      2.79 o 
   3   8  17        0.00        2.39      5.23 o 
   4   8  17       33.30       29.91      3.72 o 
   5   8  17        7.55       13.88      4.94 o 
  -5   9  17      103.04      119.89      4.52 o 
  -4   9  17        8.21        0.32      2.37 o 
  -3   9  17        0.13        0.00      2.16 o 
  -2   9  17        2.86        5.66      1.99 o 
  -1   9  17        0.06       -2.09      2.09 o 
   0   9  17        0.15       -2.61      5.47 o 
   1   9  17        4.26        7.74      3.04 o 
   2   9  17        0.69       -2.97      2.97 o 
   3   9  17       18.46       29.17      3.99 o 
   4   9  17        8.53       11.50      3.38 o 
  -4  10  17       10.38       12.67      2.18 o 
  -3  10  17        4.96        6.54      2.13 o 
  -2  10  17        0.84       -0.31      1.83 o 
  -1  10  17       46.44       38.60      3.11 o 
   0  10  17        2.64        4.47      3.08 o 
   1  10  17        0.30       -2.84      2.84 o 
   2  10  17        8.00        5.06      3.15 o 
   3  10  17       58.23       49.05      4.30 o 
  -3  11  17        0.28        1.94      3.18 o 
  -2  11  17        0.10        4.64      3.24 o 
  -1  11  17        0.45       -3.12      3.44 o 
   0  11  17       11.19        7.80      3.48 o 
   1  11  17        1.42       -4.49      4.49 o 
   2  11  17        8.30        9.46      4.40 o 
  -7   0  18      114.62      132.67      5.21 o 
  -6   0  18       84.65      104.34      6.07 o 
  -5   0  18       21.62       14.85      3.33 o 
  -4   0  18       13.99       11.33      2.51 o 
  -3   0  18       13.57        6.21      2.94 o 
  -2   0  18        7.57        8.17      3.18 o 
  -1   0  18        8.94        1.45      2.21 o 
   0   0  18        1.44        4.82      2.33 o 
   1   0  18       14.51       16.71      2.75 o 
   2   0  18       21.49       20.05      4.34 o 
   3   0  18       33.98       31.59      4.70 o 
   4   0  18       11.50        8.98      4.34 o 
   5   0  18       16.75       14.34      4.40 o 
   6   0  18        5.27        2.97      4.05 o 
  -7   1  18        0.67       -1.94      1.94 o 
  -6   1  18        1.72        2.64      1.92 o 
  -5   1  18        5.88        8.64      2.76 o 
  -4   1  18       12.61       15.72      1.84 o 
  -3   1  18        0.01       -1.47      1.47 o 
  -2   1  18       10.81        6.57      1.49 o 
  -1   1  18        7.71        7.58      1.51 o 
   0   1  18        5.53        9.09      1.76 o 
   1   1  18       98.68       87.29      3.13 o 
   2   1  18        1.11       -2.43      3.54 o 
   3   1  18       14.45       20.93      3.12 o 
   4   1  18        8.49        6.95      2.88 o 
   5   1  18        0.50       -0.88      2.73 o 
   6   1  18        3.70       -2.67      3.27 o 
  -7   2  18        0.30        0.25      1.81 o 
  -6   2  18       56.48       66.49      3.66 o 
  -5   2  18       27.50       24.51      2.40 o 
  -4   2  18        0.19       -0.53      1.80 o 
  -3   2  18       45.70       47.62      2.43 o 
  -2   2  18        7.65        6.49      1.76 o 
  -1   2  18      136.28      114.54      3.05 o 
   0   2  18        0.23        1.70      1.54 o 
   1   2  18        0.69        2.74      1.69 o 
   2   2  18        3.73        3.01      2.52 o 
   3   2  18        0.00        2.32      3.00 o 
   4   2  18        6.73        8.83      2.90 o 
   5   2  18        5.59       10.09      3.07 o 
   6   2  18       30.47       25.36      3.74 o 
  -7   3  18        4.90        8.69      1.96 o 
  -6   3  18        2.02        2.22      2.04 o 
  -5   3  18       19.91       17.97      2.25 o 
  -4   3  18       12.93       13.04      2.21 o 
  -3   3  18        6.53        3.69      1.90 o 
  -2   3  18       13.22        5.81      1.75 o 
  -1   3  18      220.42      231.27      3.93 o 
   0   3  18        0.51       -0.92      1.49 o 
   1   3  18       19.52       14.18      1.77 o 
   2   3  18      161.09      158.20      5.59 o 
   3   3  18       51.47       52.77      3.89 o 
   4   3  18       35.74       36.48      6.72 o 
   5   3  18        0.52       -0.60      2.94 o 
   6   3  18       24.69       27.31      3.86 o 
  -7   4  18        1.05        4.59      2.11 o 
  -6   4  18       17.21       19.94      2.12 o 
  -5   4  18        9.48       12.08      1.89 o 
  -4   4  18       23.50       31.81      2.54 o 
  -3   4  18        0.12       -1.15      1.77 o 
  -2   4  18        5.29        8.55      1.85 o 
  -1   4  18        4.78        9.08      1.62 o 
   0   4  18        6.97        4.64      1.53 o 
   1   4  18        1.85        0.27      1.57 o 
   2   4  18       34.86       31.17      3.96 o 
   3   4  18       21.54       12.82      2.97 o 
   4   4  18        0.03       -2.80      2.80 o 
   5   4  18       11.11        6.01      3.48 o 
  -6   5  18        4.22        1.82      1.77 o 
  -5   5  18      106.74       99.24      3.33 o 
  -4   5  18        1.70        5.66      2.05 o 
  -3   5  18       11.60       20.50      2.04 o 
  -2   5  18       18.03        7.70      1.90 o 
  -1   5  18       65.25       68.13      2.45 o 
   0   5  18       27.19       32.00      2.09 o 
   1   5  18       19.12       16.08      2.07 o 
   2   5  18       30.27       30.07      2.69 o 
   3   5  18        9.04        6.31      3.15 o 
   4   5  18       47.99       47.95      3.99 o 
   5   5  18        0.24       -2.85      2.85 o 
  -6   6  18        0.02       -0.99      2.34 o 
  -5   6  18        4.71       -0.71      1.79 o 
  -4   6  18       52.85       50.62      3.34 o 
  -3   6  18       56.58       62.88      2.67 o 
  -2   6  18        0.44        2.03      1.73 o 
  -1   6  18       23.81       21.44      1.85 o 
   0   6  18        1.98        1.34      1.62 o 
   1   6  18        0.00       -2.46      2.46 o 
   2   6  18       18.28       24.44      2.62 o 
   3   6  18        0.27       -0.65      2.91 o 
   4   6  18       25.92       23.26      5.18 o 
   5   6  18       14.89       14.28      5.23 o 
  -5   7  18       51.87       72.17      3.07 o 
  -4   7  18       13.11        4.93      1.92 o 
  -3   7  18        2.87        1.90      1.70 o 
  -2   7  18        3.14       -0.15      1.82 o 
  -1   7  18       47.60       38.65      3.05 o 
   0   7  18        0.55       -1.12      2.16 o 
   1   7  18       12.02       13.83      3.32 o 
   2   7  18        4.54        8.86      3.05 o 
   3   7  18      125.32      151.42     14.54 o 
   4   7  18       35.58       29.68      5.89 o 
  -5   8  18      110.99      142.56      3.88 o 
  -4   8  18       16.33       23.98      2.31 o 
  -3   8  18       19.39       20.98      2.60 o 
  -2   8  18        3.34        5.79      2.29 o 
  -1   8  18        8.67        8.87      2.53 o 
   0   8  18        7.82        7.66      3.09 o 
   1   8  18       11.10       16.33      5.35 o 
   2   8  18        4.87        4.89      3.24 o 
   3   8  18        0.14        0.18      3.07 o 
  -4   9  18       38.26       51.76      2.86 o 
  -3   9  18       33.22       36.97      2.67 o 
  -2   9  18       43.10       39.88      3.01 o 
  -1   9  18        0.78        0.85      2.39 o 
   0   9  18        0.54       -1.43      2.89 o 
   1   9  18        4.06       -0.43      3.02 o 
   2   9  18        0.01        0.65      3.07 o 
  -2  10  18       21.31       20.81      2.80 o 
  -1  10  18       13.94       16.14      2.84 o 
   0  10  18        0.87        1.04      3.06 o 
  -6   1  19       12.61       10.10      3.29 o 
  -5   1  19        5.89        3.99      1.79 o 
  -4   1  19        8.19       11.16      1.90 o 
  -3   1  19        0.43        1.32      1.68 o 
  -2   1  19        7.99       12.63      1.71 o 
  -1   1  19       73.58       62.60      4.10 o 
   0   1  19        9.00        5.65      1.86 o 
   1   1  19        6.43        4.81      1.82 o 
   2   1  19        4.98        5.69      2.67 o 
   3   1  19       26.23       25.91      3.99 o 
   4   1  19       19.37       10.78      3.22 o 
   5   1  19        4.97        2.24      3.45 o 
  -6   2  19       92.26      109.07      4.07 o 
  -5   2  19       25.92       25.42      2.59 o 
  -4   2  19        2.23        2.01      1.69 o 
  -3   2  19       14.29       16.28      2.33 o 
  -2   2  19       38.42       49.54      2.28 o 
  -1   2  19       24.98       16.98      1.80 o 
   0   2  19        0.68        2.87      1.80 o 
   1   2  19        2.92       11.40      2.11 o 
   2   2  19        7.27        6.13      2.65 o 
   3   2  19       24.34       32.84      5.86 o 
   4   2  19        4.96        3.49      3.07 o 
   5   2  19        1.29        0.44      3.04 o 
  -6   3  19       20.74       36.08      3.69 o 
  -5   3  19       22.73       25.11      2.53 o 
  -4   3  19        1.93        0.35      2.33 o 
  -3   3  19        1.71        1.79      2.07 o 
  -2   3  19       14.71       17.00      1.76 o 
  -1   3  19       18.13       24.31      2.33 o 
   0   3  19        8.60        6.97      1.76 o 
   1   3  19        1.42       -1.04      1.79 o 
   2   3  19        0.12        0.84      2.56 o 
   3   3  19        3.58        2.80      2.84 o 
   4   3  19        3.74        1.88      4.31 o 
  -5   4  19        0.27       -1.29      3.47 o 
  -4   4  19       59.25       68.89      3.62 o 
  -3   4  19       35.78       39.94      2.46 o 
  -2   4  19       21.58       20.38      1.89 o 
  -1   4  19       22.10       28.33      2.06 o 
   0   4  19       13.90       15.44      1.92 o 
   1   4  19       25.86       34.70      2.75 o 
   2   4  19        3.53        5.57      2.81 o 
   3   4  19       46.42       46.70      4.11 o 
   4   4  19        5.80        2.64      2.91 o 
  -5   5  19       41.93       41.66      4.59 o 
  -4   5  19       25.68       26.64      3.53 o 
  -3   5  19        0.65        0.22      1.85 o 
  -2   5  19       24.22       15.12      2.28 o 
  -1   5  19       37.60       35.34      2.20 o 
   0   5  19        2.55        4.05      1.68 o 
   1   5  19        3.02       -0.91      1.79 o 
   2   5  19        0.02        1.28      5.86 o 
   3   5  19        1.10        2.87      3.03 o 
   4   5  19       64.44       80.27      4.83 o 
  -4   6  19       13.46       12.20      2.92 o 
  -3   6  19        0.21       -1.59      1.76 o 
  -2   6  19       18.10       22.65      1.99 o 
  -1   6  19       82.10       77.03      3.57 o 
   0   6  19        1.52        1.60      1.73 o 
   1   6  19        3.48        0.74      1.94 o 
   2   6  19       68.17       74.40      4.81 o 
   3   6  19        0.83        3.69      4.82 o 
  -4   7  19        3.47        1.92      1.84 o 
  -3   7  19        0.41       -1.49      2.51 o 
  -2   7  19       20.09       31.72      2.22 o 
  -1   7  19       42.64       39.65      3.50 o 
   0   7  19       37.31       35.69      3.04 o 
   1   7  19        4.88        6.97      3.21 o 
   2   7  19        0.11       -2.44      2.94 o 
  -2   8  19        3.55        2.80      2.46 o 
  -1   8  19       13.98       20.15      2.79 o 
   0   8  19        0.53        3.42      3.21 o 
   1   8  19        4.38        3.02      3.22 o 
  -5   0  20        4.90        7.05      2.89 o 
  -4   0  20       45.48       56.27      6.57 o 
  -3   0  20       24.28       40.13      3.60 o 
  -2   0  20        1.25        0.41      2.48 o 
  -1   0  20      101.79      111.30      7.91 o 
   0   0  20        5.19        8.17      2.96 o 
   1   0  20       12.90       11.47      3.22 o 
   2   0  20       58.62       74.30      6.54 o 
   3   0  20        2.87        7.55      4.28 o 
  -5   1  20       72.46       92.86      3.42 o 
  -4   1  20        1.48       -0.06      2.10 o 
  -3   1  20       12.94       17.87      2.51 o 
  -2   1  20       43.85       46.19      3.71 o 
  -1   1  20       29.41       29.05      2.47 o 
   0   1  20        4.35        2.40      2.45 o 
   1   1  20        2.24       -0.63      1.90 o 
   2   1  20       37.39       37.86      3.70 o 
   3   1  20        9.64        0.67      3.13 o 
  -4   2  20        2.62        2.08      2.20 o 
  -3   2  20       11.81       20.53      2.27 o 
  -2   2  20        9.98        6.22      2.06 o 
  -1   2  20       48.46       50.05      2.65 o 
   0   2  20        0.00       -0.16      1.90 o 
   1   2  20        0.59       -1.55      1.87 o 
   2   2  20       19.29       20.33      3.63 o 
   3   2  20       44.62       54.53      4.39 o 
  -4   3  20        0.74        1.68      2.15 o 
  -3   3  20        0.56        2.62      1.96 o 
  -2   3  20       81.54       86.39      2.90 o 
  -1   3  20        0.03        2.14      1.69 o 
   0   3  20       18.97       15.53      2.18 o 
   1   3  20        0.23       -0.14      2.06 o 
   2   3  20        9.45        6.16      2.88 o 
   3   3  20        5.99        1.95      3.01 o 
  -4   4  20        4.14        2.29      2.18 o 
  -3   4  20        9.80       10.97      2.17 o 
  -2   4  20        0.85        1.30      1.67 o 
  -1   4  20       12.47       22.89      3.35 o 
   0   4  20        0.86        0.23      1.72 o 
   1   4  20        0.38       -1.67      2.22 o 
   2   4  20        0.25       -2.05      2.81 o 
  -3   5  20        1.57        0.21      1.96 o 
  -2   5  20        3.71        3.83      1.83 o 
  -1   5  20       12.13       10.71      1.91 o 
   0   5  20       28.43       30.67      2.28 o 
   1   5  20       18.35       23.17      3.91 o 
   2   5  20        1.24       -0.94      3.00 o 
  -2   6  20        0.45       -0.46      1.71 o 
  -1   6  20        4.20        2.28      1.83 o 
   0   6  20        0.59       -1.77      1.77 o 
  -2   1  21       45.39       60.04      3.04 o 
  -1   1  21        0.05        1.19      2.01 o 
   0   1  21        5.75        2.77      2.06 o 
  -1   2  21       17.31       21.39      2.79 o 
   0   2  21        0.13       -1.67      2.00 o 
                                                 
